# Supplementary material for: Dihedral–torsion model potentials that include angle-damping factors
Source: RSC Adv. 2025 Mar 7;15(10):7257–306. doi: 10.1039/d4ra08960j (PMC11886958; doi:10.1039/d4ra08960j)
Supplement: RA-015-D4RA08960J-s001 [file RA-015-D4RA08960J-s001.zip]

Archive with 273 entries (249 files):
- 2_amino_propanal_torsion_forcefield/
- 2_amino_propanal_torsion_forcefield/calc_nonbonded_E.m
- 2_amino_propanal_torsion_forcefield/compute_dihedral_value.m
- 2_amino_propanal_torsion_forcefield/DDEC6_net_atomic_charges_2S-2-amino-propanal_ground_state.xyz
- 2_amino_propanal_torsion_forcefield/main_CADT_without_nonbonded.m
- 2_amino_propanal_torsion_forcefield/main_CADT_without_nonbonded_output_results.txt
- 2_amino_propanal_torsion_forcefield/main_CADT_with_nonbonded_incl_1_4.m
- 2_amino_propanal_torsion_forcefield/main_CADT_with_nonbonded_incl_1_4_output_results.txt
- 2_amino_propanal_torsion_forcefield/main_CADT_with_nonbonded_no_1_4.m
- 2_amino_propanal_torsion_forcefield/main_CADT_with_nonbonded_no_1_4_output_results.txt
- 2_amino_propanal_torsion_forcefield/main_cosine_only_without_nonbonded.m
- 2_amino_propanal_torsion_forcefield/main_cosine_only_without_nonbonded_output_results.txt
- 2_amino_propanal_torsion_forcefield/main_cosine_only_with_nonbonded_incl_1_4.m
- 2_amino_propanal_torsion_forcefield/main_cosine_only_with_nonbonded_incl_1_4_output_results.txt
- 2_amino_propanal_torsion_forcefield/main_cosine_only_with_nonbonded_no_1_4.m
- 2_amino_propanal_torsion_forcefield/main_cosine_only_with_nonbonded_no_1_4_output_results.txt
- 2_amino_propanal_torsion_forcefield/random_geoms.m
- 2_amino_propanal_torsion_forcefield/S_conformers.m
- 2_amino_propanal_torsion_forcefield/S_validation_geoms.m
- 2_amino_propanal_torsion_forcefield/torsion_scan_12_10_1_7.m
- 2_amino_propanal_torsion_forcefield/torsion_scan_4_3_1_2.m
- 2_amino_propanal_torsion_forcefield/torsion_scan_8_7_1_3.m
- 2_amino_propanal_torsion_forcefield/training_energies.m
- 2_amino_propanal_torsion_forcefield/validation_energies.m
- bond_angle_scan_energy_curves/
- bond_angle_scan_energy_curves/using_CO_projectors/
- bond_angle_scan_energy_curves/using_CO_projectors/CClFHOH.xlsx
- bond_angle_scan_energy_curves/using_CO_projectors/FSSF.xlsx
- bond_angle_scan_energy_curves/using_CO_projectors/H2O2.xlsx
- bond_angle_scan_energy_curves/using_CO_projectors/HNCO.xlsx
- bond_angle_scan_energy_curves/using_CO_projectors/HNCS.xlsx
- bond_angle_scan_energy_curves/using_CO_projectors/HONC.xlsx
- bond_angle_scan_energy_curves/using_CO_projectors/HSNC.xlsx
- bond_angle_scan_energy_curves/using_CO_projectors/IF3ClOH.xlsx
- bond_angle_scan_energy_curves/using_CO_projectors/N2O2.xlsx
- bond_angle_scan_energy_curves/using_CO_projectors/PF4OH.xlsx
- bond_angle_scan_energy_curves/using_DT_projectors/
- bond_angle_scan_energy_curves/using_DT_projectors/CClFHOH.xlsx
- bond_angle_scan_energy_curves/using_DT_projectors/FSSF.xlsx
- bond_angle_scan_energy_curves/using_DT_projectors/H2O2.xlsx
- bond_angle_scan_energy_curves/using_DT_projectors/HNCO.xlsx
- bond_angle_scan_energy_curves/using_DT_projectors/HNCS.xlsx
- bond_angle_scan_energy_curves/using_DT_projectors/HONC.xlsx
- bond_angle_scan_energy_curves/using_DT_projectors/HSNC.xlsx
- bond_angle_scan_energy_curves/using_DT_projectors/IF3ClOH.xlsx
- bond_angle_scan_energy_curves/using_DT_projectors/N2O2.xlsx
- bond_angle_scan_energy_curves/using_DT_projectors/PF4OH.xlsx
- DHHD_forcefield_freqs_ADLD/
- DHHD_forcefield_freqs_ADLD/calc_potential.m
- DHHD_forcefield_freqs_ADLD/compute_bond_angle.m
- DHHD_forcefield_freqs_ADLD/compute_dihedral_value.m
- DHHD_forcefield_freqs_ADLD/main_ADLD.m
- DHHD_forcefield_freqs_ADLD/main_ADLD_output_results.txt
- DHHD_forcefield_freqs_ADLD/training_energies.m
- DHHD_forcefield_freqs_ADLD/training_geoms.m
- HCCH_forcefield_freqs_ADLD/
- HCCH_forcefield_freqs_ADLD/calc_potential.m
- HCCH_forcefield_freqs_ADLD/compute_bond_angle.m
- HCCH_forcefield_freqs_ADLD/compute_dihedral_value.m
- HCCH_forcefield_freqs_ADLD/main_ADLD.m
- HCCH_forcefield_freqs_ADLD/main_ADLD_output_results.txt
- HCCH_forcefield_freqs_ADLD/training_energies.m
- HCCH_forcefield_freqs_ADLD/training_geoms.m
- HNCO_forcefield_freqs_ADCO/
- HNCO_forcefield_freqs_ADCO/calc_potential.m
- HNCO_forcefield_freqs_ADCO/compute_bond_angle.m
- HNCO_forcefield_freqs_ADCO/compute_dihedral_value.m
- HNCO_forcefield_freqs_ADCO/main_ADCO.m
- HNCO_forcefield_freqs_ADCO/main_ADCO_output_results.txt
- HNCO_forcefield_freqs_ADCO/training_energies.m
- HNCO_forcefield_freqs_ADCO/training_geoms.m
- HNCO_forcefield_freqs_ADDT/
- HNCO_forcefield_freqs_ADDT/calc_potential.m
- HNCO_forcefield_freqs_ADDT/compute_bond_angle.m
- HNCO_forcefield_freqs_ADDT/compute_dihedral_value.m
- HNCO_forcefield_freqs_ADDT/main_ADDT.m
- HNCO_forcefield_freqs_ADDT/main_ADDT_ourput_results.txt
- HNCO_forcefield_freqs_ADDT/training_energies.m
- HNCO_forcefield_freqs_ADDT/training_geoms.m
- HNCO_surface_plot.xlsx
- HOOH_experimental_vibrational_freqs.xlsx
- HOOH_forcefield_freqs_CACO/
- HOOH_forcefield_freqs_CACO/calc_potential.m
- HOOH_forcefield_freqs_CACO/compute_bond_angle.m
- HOOH_forcefield_freqs_CACO/compute_dihedral_value.m
- HOOH_forcefield_freqs_CACO/main_CACO.m
- HOOH_forcefield_freqs_CACO/main_CACO_output_results.txt
- HOOH_forcefield_freqs_CACO/training_energies.m
- HOOH_forcefield_freqs_CACO/training_geoms.m
- HOOH_forcefield_freqs_CADT/
- HOOH_forcefield_freqs_CADT/calc_potential.m
- HOOH_forcefield_freqs_CADT/compute_bond_angle.m
- HOOH_forcefield_freqs_CADT/compute_dihedral_value.m
- HOOH_forcefield_freqs_CADT/dihedral_potential.m
- HOOH_forcefield_freqs_CADT/main_CADT.m
- HOOH_forcefield_freqs_CADT/main_CADT_output_results..txt
- HOOH_forcefield_freqs_CADT/training_energies.m
- HOOH_forcefield_freqs_CADT/training_geoms.m
- linear_dihedrals/
- linear_dihedrals/acetonitrile_surface_plot.xlsx
- linear_dihedrals/acetylene_model.xlsx
- linear_dihedrals/boranecarbonitrile_surface_plot.xlsx
- linear_dihedrals/HCNO_model.xlsx
- linear_dihedrals/isocyanoborane_surface_plot.xlsx
- ONNO_CCSD_def2TZVPD_ground_state_energies.xlsx
- optimized_geometries/
- optimized_geometries/2R-2-amino-propanal_B3LYP_D3BJ_def2-TZVPD_opt.mol2
- optimized_geometries/2S-2-amino-propanal_conformers_B3LYP_D3BJ_def2-TZVPD/
- optimized_geometries/2S-2-amino-propanal_conformers_B3LYP_D3BJ_def2-TZVPD/2S-2-amino-propanal_conformer_energies.xlsx
- optimized_geometries/2S-2-amino-propanal_conformers_B3LYP_D3BJ_def2-TZVPD/conformer_a.mol2
- optimized_geometries/2S-2-amino-propanal_conformers_B3LYP_D3BJ_def2-TZVPD/conformer_b.mol2
- optimized_geometries/2S-2-amino-propanal_conformers_B3LYP_D3BJ_def2-TZVPD/conformer_c.mol2
- optimized_geometries/2S-2-amino-propanal_conformers_B3LYP_D3BJ_def2-TZVPD/conformer_d_lowest_energy_global_ground_state.mol2
- optimized_geometries/2S-2-amino-propanal_conformers_B3LYP_D3BJ_def2-TZVPD/conformer_e.mol2
- optimized_geometries/2S-2-amino-propanal_conformers_B3LYP_D3BJ_def2-TZVPD/conformer_f.mol2
- optimized_geometries/acetonitrile_CCSD_def2-TZVPD_opt.mol2
- optimized_geometries/acetylene_CCSD_def2-TZVPD_opt.mol2
- optimized_geometries/boranecarbonitrile_CCSD_def2-TZVPD_opt.mol2
- optimized_geometries/CClFHOH_CCSD_def2-TZVPD_opt_S_enantiomer.mol2
- optimized_geometries/dichloro_difluoro_ethane_CCSD_def2-TZVPD_opt.mol2
- optimized_geometries/ethane_CCSD_def2-TZVPD_opt.mol2
- optimized_geometries/FSSF_CCSD_def2-TZVPD_opt.mol2
- optimized_geometries/glyoxal_CCSD_def2-TZVPD_opt.mol2
- optimized_geometries/H2O2_CCSD_def2-TZVPD_opt.mol2
- optimized_geometries/HCNO_CCSD_def2-TZVPD_opt.mol2
- optimized_geometries/HNCO_CCSD_def2-TZVPD_opt.mol2
- optimized_geometries/HNCS_CCSD_def2-TZVPD_opt.mol2
- optimized_geometries/HONC_CCSD_def2-TZVPD_opt.mol2
- optimized_geometries/HSNC_CCSD_def2-TZVPD_opt.mol2
- optimized_geometries/IF3ClOH_CCSD_def2-TZVPD_opt.mol2
- optimized_geometries/isocyanoborane_CCSD_def2-TZVPD_opt.mol2
- optimized_geometries/N2O2_CCSD_def2-TZVPD_opt.mol2
- optimized_geometries/PF4OH_CCSD_def2-TZVPD_opt.mol2
- randomly_generated_training_and_validation_geoms_2_amino_propanal.xlsx
- summary_statistics.xlsx
- test_derivatives_and_forces/
- test_derivatives_and_forces/test_ADCO_forces/
- test_derivatives_and_forces/test_ADCO_forces/calc_ADCO_forces.m
- test_derivatives_and_forces/test_ADCO_forces/calc_ADCO_potential.m
- test_derivatives_and_forces/test_ADCO_forces/calc_grad_kangals_and_phi.m
- test_derivatives_and_forces/test_ADCO_forces/compute_dihedral_value.m
- test_derivatives_and_forces/test_ADCO_forces/compute_kangal.m
- test_derivatives_and_forces/test_ADCO_forces/main.m
- test_derivatives_and_forces/test_ADCO_forces/run1.txt
- test_derivatives_and_forces/test_ADCO_forces/run10.txt
- test_derivatives_and_forces/test_ADCO_forces/run2.txt
- test_derivatives_and_forces/test_ADCO_forces/run3.txt
- test_derivatives_and_forces/test_ADCO_forces/run4.txt
- test_derivatives_and_forces/test_ADCO_forces/run5.txt
- test_derivatives_and_forces/test_ADCO_forces/run6.txt
- test_derivatives_and_forces/test_ADCO_forces/run7.txt
- test_derivatives_and_forces/test_ADCO_forces/run8.txt
- test_derivatives_and_forces/test_ADCO_forces/run9.txt
- test_derivatives_and_forces/test_ADCO_forces/test_geoms.m
- test_derivatives_and_forces/test_ADDT_forces/
- test_derivatives_and_forces/test_ADDT_forces/calc_ADDT_forces.m
- test_derivatives_and_forces/test_ADDT_forces/calc_ADDT_potential.m
- test_derivatives_and_forces/test_ADDT_forces/calc_grad_kangals_and_phi.m
- test_derivatives_and_forces/test_ADDT_forces/compute_dihedral_value.m
- test_derivatives_and_forces/test_ADDT_forces/compute_kangal.m
- test_derivatives_and_forces/test_ADDT_forces/main.m
- test_derivatives_and_forces/test_ADDT_forces/run1.txt
- test_derivatives_and_forces/test_ADDT_forces/run10.txt
- test_derivatives_and_forces/test_ADDT_forces/run2.txt
- test_derivatives_and_forces/test_ADDT_forces/run3.txt
- test_derivatives_and_forces/test_ADDT_forces/run4.txt
- test_derivatives_and_forces/test_ADDT_forces/run5.txt
- test_derivatives_and_forces/test_ADDT_forces/run6.txt
- test_derivatives_and_forces/test_ADDT_forces/run7.txt
- test_derivatives_and_forces/test_ADDT_forces/run8.txt
- test_derivatives_and_forces/test_ADDT_forces/run9.txt
- test_derivatives_and_forces/test_ADDT_forces/test_geoms.m
- test_derivatives_and_forces/test_ADLD_forces/
- test_derivatives_and_forces/test_ADLD_forces/calc_ADLD_forces.m
- test_derivatives_and_forces/test_ADLD_forces/calc_ADLD_potential.m
- test_derivatives_and_forces/test_ADLD_forces/calc_grad_kangals_and_phi.m
- test_derivatives_and_forces/test_ADLD_forces/compute_dihedral_value.m
- test_derivatives_and_forces/test_ADLD_forces/compute_kangal.m
- test_derivatives_and_forces/test_ADLD_forces/main.m
- test_derivatives_and_forces/test_ADLD_forces/run1.txt
- test_derivatives_and_forces/test_ADLD_forces/run10.txt
- test_derivatives_and_forces/test_ADLD_forces/run2.txt
- test_derivatives_and_forces/test_ADLD_forces/run3.txt
- test_derivatives_and_forces/test_ADLD_forces/run4.txt
- test_derivatives_and_forces/test_ADLD_forces/run5.txt
- test_derivatives_and_forces/test_ADLD_forces/run6.txt
- test_derivatives_and_forces/test_ADLD_forces/run7.txt
- test_derivatives_and_forces/test_ADLD_forces/run8.txt
- test_derivatives_and_forces/test_ADLD_forces/run9.txt
- test_derivatives_and_forces/test_ADLD_forces/test_geoms.m
- test_derivatives_and_forces/test_CACO_forces/
- test_derivatives_and_forces/test_CACO_forces/calc_CACO_forces.m
- test_derivatives_and_forces/test_CACO_forces/calc_CACO_potential.m
- test_derivatives_and_forces/test_CACO_forces/calc_grad_phi.m
- test_derivatives_and_forces/test_CACO_forces/compute_dihedral_value.m
- test_derivatives_and_forces/test_CACO_forces/main.m
- test_derivatives_and_forces/test_CACO_forces/run1.txt
- test_derivatives_and_forces/test_CACO_forces/run10.txt
- test_derivatives_and_forces/test_CACO_forces/run2.txt
- test_derivatives_and_forces/test_CACO_forces/run3.txt
- test_derivatives_and_forces/test_CACO_forces/run4.txt
- test_derivatives_and_forces/test_CACO_forces/run5.txt
- test_derivatives_and_forces/test_CACO_forces/run6.txt
- test_derivatives_and_forces/test_CACO_forces/run7.txt
- test_derivatives_and_forces/test_CACO_forces/run8.txt
- test_derivatives_and_forces/test_CACO_forces/run9.txt
- test_derivatives_and_forces/test_CACO_forces/test_geoms.m
- test_derivatives_and_forces/test_CADT_forces/
- test_derivatives_and_forces/test_CADT_forces/calc_CADT_forces.m
- test_derivatives_and_forces/test_CADT_forces/calc_CADT_potential.m
- test_derivatives_and_forces/test_CADT_forces/calc_grad_phi.m
- test_derivatives_and_forces/test_CADT_forces/compute_dihedral_value.m
- test_derivatives_and_forces/test_CADT_forces/main.m
- test_derivatives_and_forces/test_CADT_forces/run1.txt
- test_derivatives_and_forces/test_CADT_forces/run10.txt
- test_derivatives_and_forces/test_CADT_forces/run2.txt
- test_derivatives_and_forces/test_CADT_forces/run3.txt
- test_derivatives_and_forces/test_CADT_forces/run4.txt
- test_derivatives_and_forces/test_CADT_forces/run5.txt
- test_derivatives_and_forces/test_CADT_forces/run6.txt
- test_derivatives_and_forces/test_CADT_forces/run7.txt
- test_derivatives_and_forces/test_CADT_forces/run8.txt
- test_derivatives_and_forces/test_CADT_forces/run9.txt
- test_derivatives_and_forces/test_CADT_forces/test_geoms.m
- torsion_mode_analysis/
- torsion_mode_analysis/2-amino_propanal_dihedral_scans_CACO_model_potential.xlsx
- torsion_mode_analysis/2-amino_propanal_dihedral_scans_CADT_model_potential.xlsx
- torsion_mode_analysis/CClFHOH_dihedral_scan_cosine_only_model_with_average_potential_offset.xlsx
- torsion_mode_analysis/compare_TOP_coefficients.xlsx
- torsion_mode_analysis/using_CO_projectors/
- torsion_mode_analysis/using_CO_projectors/CClFHOH_dihedral_modes.xlsx
- torsion_mode_analysis/using_CO_projectors/dichloro_difluoro_ethane_dihedral_modes.xlsx
- torsion_mode_analysis/using_CO_projectors/ethane_dihedral_modes.xlsx
- torsion_mode_analysis/using_CO_projectors/find_phi_eq/
- torsion_mode_analysis/using_CO_projectors/find_phi_eq/FSSF.m
- torsion_mode_analysis/using_CO_projectors/find_phi_eq/FSSF_output.txt
- torsion_mode_analysis/using_CO_projectors/find_phi_eq/HOOH.m
- torsion_mode_analysis/using_CO_projectors/find_phi_eq/HOOH_output.txt
- torsion_mode_analysis/using_CO_projectors/find_phi_eq/PF4OH.m
- torsion_mode_analysis/using_CO_projectors/find_phi_eq/PF4OH_output.txt
- torsion_mode_analysis/using_CO_projectors/FSSF_dihedral_modes.xlsx
- torsion_mode_analysis/using_CO_projectors/glyoxal_dihedral_modes.xlsx
- torsion_mode_analysis/using_CO_projectors/H2O2_dihedral_modes.xlsx
- torsion_mode_analysis/using_CO_projectors/HNCO_dihedral_modes.xlsx
- torsion_mode_analysis/using_CO_projectors/HNCS_dihedral_modes.xlsx
- torsion_mode_analysis/using_CO_projectors/HONC_dihedral_modes.xlsx
- torsion_mode_analysis/using_CO_projectors/HSNC_dihedral_modes.xlsx
- torsion_mode_analysis/using_CO_projectors/IF3ClOH_dihedral_modes.xlsx
- torsion_mode_analysis/using_CO_projectors/N2O2_dihedral_modes.xlsx
- torsion_mode_analysis/using_CO_projectors/PF4OH_dihedral_modes.xlsx
- torsion_mode_analysis/using_DT_projectors/
- torsion_mode_analysis/using_DT_projectors/CClFHOH_dihedral_modes.xlsx
- torsion_mode_analysis/using_DT_projectors/dichloro_difluoro_ethane_dihedral_modes.xlsx
- torsion_mode_analysis/using_DT_projectors/ethane_dihedral_modes.xlsx
- torsion_mode_analysis/using_DT_projectors/find_phi_eq/
- torsion_mode_analysis/using_DT_projectors/find_phi_eq/CClFHOH.m
- torsion_mode_analysis/using_DT_projectors/find_phi_eq/CClFHOH_output.txt
- torsion_mode_analysis/using_DT_projectors/find_phi_eq/FSSF.m
- torsion_mode_analysis/using_DT_projectors/find_phi_eq/FSSF_output.txt
- torsion_mode_analysis/using_DT_projectors/find_phi_eq/HOOH.m
- torsion_mode_analysis/using_DT_projectors/find_phi_eq/HOOH_output.txt
- torsion_mode_analysis/using_DT_projectors/find_phi_eq/PF4OH.m
- torsion_mode_analysis/using_DT_projectors/find_phi_eq/PF4OH_output.txt
- torsion_mode_analysis/using_DT_projectors/FSSF_dihedral_modes.xlsx
- torsion_mode_analysis/using_DT_projectors/glyoxal_dihedral_modes.xlsx
- torsion_mode_analysis/using_DT_projectors/H2O2_dihedral_modes.xlsx
- torsion_mode_analysis/using_DT_projectors/HNCO_dihedral_modes.xlsx
- torsion_mode_analysis/using_DT_projectors/HNCS_dihedral_modes.xlsx
- torsion_mode_analysis/using_DT_projectors/HONC_dihedral_modes.xlsx
- torsion_mode_analysis/using_DT_projectors/HSNC_dihedral_modes.xlsx
- torsion_mode_analysis/using_DT_projectors/IF3ClOH_dihedral_modes.xlsx
- torsion_mode_analysis/using_DT_projectors/N2O2_dihedral_modes.xlsx
- torsion_mode_analysis/using_DT_projectors/PF4OH_dihedral_modes.xlsx
