# Supplementary material for: Dihedral–torsion model potentials that include angle-damping factors
Source: RSC Adv. 2025 Mar 7;15(10):7257–306. doi: 10.1039/d4ra08960j (PMC11886958; doi:10.1039/d4ra08960j)
Supplement: RA-015-D4RA08960J-s001 [file RA-015-D4RA08960J-s001.zip › 2_amino_propanal_torsion_forcefield/calc_nonbonded_E.m]

function [nonbonded_E] = calc_nonbonded_E(geom,opt_geom,interacting_pairs,charges,LJ_params)
%UNTITLED Summary of this function goes here
%   Detailed explanation goes here
bohrperangstrom = 1.889725989;
eVperHartree = 27.2114;
nonbonded_E=0.0;
Hartree_to_kcalpermol = 627.509;
num_interacting_pairs=length(interacting_pairs);
for i=1:num_interacting_pairs
    atom1=interacting_pairs(i,1);
    atom2=interacting_pairs(i,2);
    XYZ_A = geom(atom1,:);
    XYZ_B = geom(atom2,:);
    distance = (norm(XYZ_B - XYZ_A))*bohrperangstrom;
    XYZ_A_eq = opt_geom(atom1,:);
    XYZ_B_eq = opt_geom(atom2,:);
    distance_eq = (norm(XYZ_B_eq - XYZ_A_eq))*bohrperangstrom;
    electrostatic = charges(atom1)*charges(atom2)/distance;
    electrostatic_eq = charges(atom1)*charges(atom2)/distance_eq;
    dmin_AB = sqrt(LJ_params(atom1,1)*LJ_params(atom2,1))*bohrperangstrom;
    eps_AB = sqrt(LJ_params(atom1,2)*LJ_params(atom2,2))/Hartree_to_kcalpermol;
    dist_ratio = dmin_AB/distance;
    dispension = eps_AB*(-2*dist_ratio^6 + dist_ratio^12);
    dist_ratio_eq = dmin_AB/distance_eq;
    dispension_eq = eps_AB*(-2*dist_ratio_eq^6 + dist_ratio_eq^12);
    U = electrostatic + dispension;
    U_eq = electrostatic_eq + dispension_eq;
    nonbonded_E=nonbonded_E + tanh(distance_eq/distance - distance/distance_eq)^2*(U - U_eq);
end
nonbonded_E=nonbonded_E*eVperHartree;
end
