# Supplementary material for: Dihedral–torsion model potentials that include angle-damping factors
Source: RSC Adv. 2025 Mar 7;15(10):7257–306. doi: 10.1039/d4ra08960j (PMC11886958; doi:10.1039/d4ra08960j)
Supplement: RA-015-D4RA08960J-s001 [file RA-015-D4RA08960J-s001.zip › 2_amino_propanal_torsion_forcefield/compute_dihedral_value.m]

function [phi] = compute_dihedral_value(XYZ_A, XYZ_B, XYZ_C, XYZ_D)
%UNTITLED2 Summary of this function goes here
%   Detailed explanation goes here
bond_1_vect = XYZ_B(:) - XYZ_A(:);
bond_2_vect = XYZ_C(:) - XYZ_B(:);
bond_3_vect = XYZ_D(:) - XYZ_C(:);
% A-B-C-D dihedral
bond_1_cross_bond_2 = cross(bond_1_vect,bond_2_vect);
bond_2_cross_bond_3 = cross(bond_2_vect,bond_3_vect);
bond_1_cross_bond_2_length = norm(bond_1_cross_bond_2);
bond_2_cross_bond_3_length = norm(bond_2_cross_bond_3);
bond_1_cross_bond_2_dot_bond_2_cross_bond_3 = dot(bond_1_cross_bond_2,bond_2_cross_bond_3);
m_cross_n = cross(bond_1_cross_bond_2,bond_2_cross_bond_3);
bond_2_vect_dot_m_cross_n = dot(bond_2_vect,m_cross_n);
if bond_2_vect_dot_m_cross_n == 0;
    sign_phi = 1;
else 
    sign_phi = bond_2_vect_dot_m_cross_n / abs(bond_2_vect_dot_m_cross_n);
end 
temp = bond_1_cross_bond_2_dot_bond_2_cross_bond_3/(bond_1_cross_bond_2_length*bond_2_cross_bond_3_length);
temp = min(max(-1,temp),1); 
phi = sign_phi*acos(temp);
end
