# Supplementary material for: Dihedral–torsion model potentials that include angle-damping factors
Source: RSC Adv. 2025 Mar 7;15(10):7257–306. doi: 10.1039/d4ra08960j (PMC11886958; doi:10.1039/d4ra08960j)
Supplement: RA-015-D4RA08960J-s001 [file RA-015-D4RA08960J-s001.zip › 2_amino_propanal_torsion_forcefield/DDEC6_net_atomic_charges_2S-2-amino-propanal_ground_state.xyz]

   12
Nonperiodic system
C     -0.057563    -0.019728    -0.061353     0.161055
H     -0.119546     0.002526     1.036243     0.058601
C      1.423434     0.027034    -0.443063    -0.382256
H      1.900669     0.937428    -0.077542     0.109684
H      1.939721    -0.832735    -0.018750     0.130525
H      1.538548    -0.003401    -1.529298     0.116197
N     -0.673259    -1.246725    -0.528767    -0.652059
H     -1.674746    -1.221858    -0.369101     0.270317
H     -0.554945    -1.333660    -1.533041     0.265147
C     -0.738843     1.259244    -0.521960     0.304831
H     -0.290683     2.194317    -0.119381     0.015223
O     -1.691056     1.302213    -1.256017    -0.397265
 
The sum of net atomic charges in the unit cell is     -0.000000
Chargemol development version July 15, 2022        (Please see ddec.sourceforge.net for latest version.)
 
Computational parameters:
Number of radial integration shells =    100
Cutoff radius (pm) =    500
Error in the integrated total number of electrons before renormalization (e) =    6.0166E-10
Charge convergence tolerance =    1.0000E-05
Maximum density for electron cloud penetration fitting (pm) =    1.0000E-02
Minimum density for electron cloud penetration fitting (pm) =    1.0000E-04
Minimum decay exponent for electron density of buried atom tails =   1.7500
Maximum decay exponent for electron density of buried atom tails =  2.5000
Number of iterations to convergence =      7
 
The following XYZ coordinates are in angstroms. The atomic dipoles and quadrupoles are in atomic units.
atom #   symbol            x            y            z   net_charge     dipole_x     dipole_y     dipole_z   dipole_mag          Qxy          Qxz          Qyz   Q(x^2-y^2)  Q(3z^2-R^2)  3 traceless quadrupole moment tensor eigenvalues
     1       C     -0.057563    -0.019728    -0.061353     0.161055     0.022175    -0.106907    -0.057690     0.123487     0.022304    -0.013287     0.000812     0.044499    -0.010924    -0.031044    -0.005847     0.036890
     2       H     -0.119546     0.002526     1.036243     0.058601     0.000637    -0.014011     0.049169     0.051130     0.005784     0.000303    -0.003501     0.008752     0.022512    -0.011569     0.003175     0.008394
     3       C      1.423434     0.027034    -0.443063    -0.382256    -0.065098    -0.015547     0.008932     0.067522     0.024465     0.003679     0.006129     0.054017    -0.032337    -0.031940    -0.010443     0.042383
     4       H      1.900669     0.937428    -0.077542     0.109684     0.012866     0.021587     0.011669     0.027708     0.010883     0.000631     0.007569     0.002966    -0.013931    -0.012703    -0.002220     0.014923
     5       H      1.939721    -0.832735    -0.018750     0.130525     0.005796    -0.024079     0.013684     0.028295    -0.007844     0.000157    -0.008871     0.002083    -0.000103    -0.012093     0.000420     0.011673
     6       H      1.538548    -0.003401    -1.529298     0.116197    -0.002100    -0.003074    -0.024443     0.024725     0.001445    -0.001629     0.000665     0.013634     0.022678    -0.010786     0.002699     0.008087
     7       N     -0.673259    -1.246725    -0.528767    -0.652059     0.009700     0.187463    -0.011620     0.188073     0.178958    -0.074065     0.193836     0.249882     0.157755    -0.349826     0.147657     0.202169
     8       H     -1.674746    -1.221858    -0.369101     0.270317    -0.036410    -0.002737     0.014654     0.039344     0.017091    -0.012317     0.024621     0.028793    -0.002144    -0.040862     0.018057     0.022805
     9       H     -0.554945    -1.333660    -1.533041     0.265147     0.009975    -0.008164    -0.033791     0.036166     0.021791    -0.007485     0.021640     0.010425     0.039989    -0.038318     0.011498     0.026820
    10       C     -0.738843     1.259244    -0.521960     0.304831    -0.027534     0.005719    -0.033952     0.044086     0.012404    -0.166187    -0.001613     0.072529     0.179917    -0.135858    -0.065412     0.201271
    11       H     -0.290683     2.194317    -0.119381     0.015223     0.010651     0.047337     0.008794     0.049311    -0.005385     0.004196    -0.001457    -0.015824    -0.024587    -0.010859    -0.003131     0.013989
    12       O     -1.691056     1.302213    -1.256017    -0.397265     0.050977    -0.001533     0.038493     0.063896    -0.002402    -0.041924    -0.021654     0.251753     0.283801    -0.173619     0.044761     0.128857
 
The spherically averaged atomic electron density fit to a function exp(a - br) for r values having spherically averaged atomic electron density values between min_density_cloud_penetration and max_density_cloud_penetration.
atom #   symbol            x            y            z            a            b     Rsquared  where a and b are in atomic units and Rsquared is the squared correlation coefficient
     1       C     -0.057563    -0.019728    -0.061353    -0.314756     1.925197     0.998540
     2       H     -0.119546     0.002526     1.036243    -0.723254     2.467253     0.998406
     3       C      1.423434     0.027034    -0.443063     0.392561     2.062231     0.999857
     4       H      1.900669     0.937428    -0.077542    -1.221546     2.230081     0.999765
     5       H      1.939721    -0.832735    -0.018750    -1.158146     2.285140     0.999402
     6       H      1.538548    -0.003401    -1.529298    -1.046050     2.325622     0.999877
     7       N     -0.673259    -1.246725    -0.528767     0.303078     2.050064     0.999406
     8       H     -1.674746    -1.221858    -0.369101    -1.436547     2.262509     0.997300
     9       H     -0.554945    -1.333660    -1.533041    -1.447119     2.254247     0.996641
    10       C     -0.738843     1.259244    -0.521960     0.115846     2.071299     0.999600
    11       H     -0.290683     2.194317    -0.119381    -1.167826     2.217979     0.998025
    12       O     -1.691056     1.302213    -1.256017     0.742158     2.292636     0.999905
 
Since the system is non-periodic, the total dipole and quadrupole moments were computed relative to the system center of mass.
Multipole moments (in atomic units) using the net atomic charges:
Partial_charge_dipole_x =    0.6828   Partial_charge_dipole_y =    0.0177   Partial_charge_dipole_z =    0.3933     Partial_charge_dipole_magnitude =    0.7882
Partial_charge_quadrupole_xy =    2.3775   Partial_charge_quadrupole_xz =   -1.2163   Partial_charge_quadrupole_yz =    2.2584   Partial_charge_quadrupole_x2minusy2 =    1.0623   Partial_charge_quadrupole_3z2minusr2 =    2.5825
Eigenvalues of traceless quadrupole moment tensor =   -4.1467   1.6558   2.4908
Multipole moments (in atomic units) using the net atomic charges and atomic dipoles:
Dipole_x =    0.6745   Dipole_y =    0.1037   Dipole_z =    0.3772   Dipole_magnitude =    0.7797
Quadrupole_xy =    2.2924   Quadrupole_xz =   -1.3251   Quadrupole_yz =    2.3219   Quadrupole_x2minusy2 =    1.0829   Quadrupole_3z2minusr2 =    3.9852
Eigenvalues of traceless quadrupole moment tensor =   -4.2729   1.5658   2.7071
Multipole moments (in atomic units) using the net atomic charges, atomic dipoles, and atomic quadrupoles:
Dipole_x =    0.6745   Dipole_y =    0.1037   Dipole_z =    0.3772   Dipole_magnitude =    0.7797
Full_quadrupole_xy =    2.5719   Full_quadrupole_xz =   -1.6330   Full_quadrupole_yz =    2.5401   Full_quadrupole_x2minusy2 =    1.8064   Full_quadrupole_3z2minusr2 =    4.6078
Eigenvalues of traceless quadrupole moment tensor =   -4.9069   1.9432   2.9636
  
 2024/10/16  21:00:15
