# Supplementary material for: Dihedral–torsion model potentials that include angle-damping factors
Source: RSC Adv. 2025 Mar 7;15(10):7257–306. doi: 10.1039/d4ra08960j (PMC11886958; doi:10.1039/d4ra08960j)
Supplement: RA-015-D4RA08960J-s001 [file RA-015-D4RA08960J-s001.zip › 2_amino_propanal_torsion_forcefield/main_CADT_without_nonbonded_output_results.txt]

bohrperangstrom =

   1.889725989000000


eVperHartree =

  27.211400000000001


opt_geom =

  -0.057562920000000  -0.019728390000000  -0.061353230000000
  -0.119546050000000   0.002525810000000   1.036242590000000
   1.423434410000000   0.027033850000000  -0.443062640000000
   1.900668960000000   0.937427970000000  -0.077542070000000
   1.939720630000000  -0.832734660000000  -0.018749770000000
   1.538547650000000  -0.003400950000000  -1.529298140000000
  -0.673258730000000  -1.246725460000000  -0.528766730000000
  -1.674745880000000  -1.221857990000000  -0.369101210000000
  -0.554945290000000  -1.333660090000000  -1.533041030000000
  -0.738843170000000   1.259243540000000  -0.521959590000000
  -0.290682930000000   2.194316770000000  -0.119381250000000
  -1.691056280000000   1.302212950000000  -1.256017210000000


num_params =

    15


phi_eq_1 =

  -1.055261845000000


phi_eq_2 =

  -3.025481484000000


phi_eq_3 =

  -0.043432868000000

The energy in eV of the lowest energy ground-state geom is

E_opt =

    -6.765155952922229e+03


num_training_geoms =

    78


num_validation_geoms =

    30


num_dihedrals =

     3

Relative training energies in eV

y =

                   0
   0.027876446616574
   0.047167696532597
   0.046544555472792
   0.017548359746797
   0.051462471794366
   0.131451742664467
   0.093825451428529
   0.029406271524749
   0.000045715151828
   0.095909300440326
   0.030102883363725
   0.221024868614222
   0.203142624990505
   0.141087843631794
   0.082711771440700
   0.047197084844811
   0.033062939456613
   0.027980666278381
   0.017280871684306
   0.003584285608667
   0.174077312308327
   0.103093654268378
   0.044744249247742
   0.018788383244100
   0.023202072324239
   0.036320144035926
   0.033476552736829
   0.014850077322080
   0.001011719852613
   0.000351027059878
   0.015045999401991
   0.062154375083082
   0.104670554897893
   0.098100090253865
   0.065529677138329
   0.051554446326008
   0.059331192332138
   0.075280065985680
   0.027840527568515
   0.080519076828750
   0.103385632590289
   0.075459116998900
   0.038558009572625
   0.028076994633921
   0.040675328606085
   0.065270080382106
   0.081703589070457
   0.121412368748679
   0.195065465129119
   0.217933653573709
   0.174052822048907
   0.116773641390864
   0.152637178134682
   0.213055738010553
   0.087078656912126
   0.241850025148779
   0.238099477886863
   0.284397225960674
   0.288502881991917
   0.228729504410694
   0.244151293246432
   0.185494671520246
   0.197438027093995
   0.238208051372567
   0.326467138816952
   0.208163400404374
   0.260804942160576
   0.198762678046478
   0.106926379958168
   0.070770864892438
   0.095131870742080
   0.159753231348077
   0.129520005378254
   0.127160232770620
   0.165313336710824
   0.114177401716915
   0.161657213006038

Torsion force constants in eV

force_constants =

   0.053171038880694
  -0.004083127880126
  -0.010568336541581
   0.040677338976908
  -0.012340007525465
   0.035076025003661
   0.004353374678512
  -0.001970543028258
  -0.023414246217462
  -0.011707306227760
   0.034422553969617
   0.032112989597652
   0.004919742030585
   0.011925246384583
  -0.002257744625730

For the training dataset:

SST =

   1.442002682055799


SSE =

   0.082999724317019


R_squared_training =

   0.942441352329047

The following RMSE is in eV

RMSE_training =

   0.032620530800485

For the validation dataset:

SST =

   1.644133845945084


SSE =

   0.127084334063997


R_squared_validation =

   0.922704386642593

The following RMSE is in eV

RMSE_validation =

   0.065085670226248

>> 
