# Supplementary material for: Dihedral–torsion model potentials that include angle-damping factors
Source: RSC Adv. 2025 Mar 7;15(10):7257–306. doi: 10.1039/d4ra08960j (PMC11886958; doi:10.1039/d4ra08960j)
Supplement: RA-015-D4RA08960J-s001 [file RA-015-D4RA08960J-s001.zip › 2_amino_propanal_torsion_forcefield/main_CADT_with_nonbonded_incl_1_4.m]

clear
clc
format long
sqrt_5=sqrt(5);
sqrt_10=sqrt(10);
sqrt_15=sqrt(15);
bohrperangstrom = 1.889725989
eVperHartree = 27.2114
% Load the training and validation energies
training_energies
validation_energies
% Convert energies from Hartree to eV
training_E=training_E*eVperHartree;
validation_E=validation_E*eVperHartree;
% Load the training geometries
S_conformers
torsion_scan_4_3_1_2
torsion_scan_8_7_1_3
torsion_scan_12_10_1_7
random_geoms
% Load the validation geometries
S_validation_geoms
%
opt_geom=training_geom_1
%
% Notes on smart-selected CADT rotatable modes
% dihedral 4_3_1_2: modes 3,5, and 7 are smart selected
% dihedral 8_7_1_3: modes 1, 2, 3, 5, 6, and 7 are smart selected
% dihedral 12_10_1_7: modes 1, 2, 3, 4, 5, and 6 are smart selected
% This gives a total of 15 dihedral torsion force constants
num_params=15
%
% Equilibrium values of phi for the S enantiomer
phi_eq_1 = -1.055261845
phi_eq_2 = -3.025481484
phi_eq_3 = -0.043432868
dihedral_sign = [-1; -1; -1];
display('The energy in eV of the lowest energy ground-state geom is') 
E_opt = training_E(1)
%
% Calculate the three dihedral values in each geometry
num_training_geoms = 78
num_validation_geoms = 30
num_dihedrals = 3
% 
% Compute the nonbonded energies for the training and validation geoms
% The 1-2 and 1-3 nonbonded interactions are omitted
training_nonbonded_E = zeros(num_training_geoms,1);
validation_nonbonded_E = zeros(num_validation_geoms,1);
DDEC6_charges=[
 0.161055
 0.058601
-0.382256
 0.109684
 0.130525
 0.116197
-0.652059
 0.270317
 0.265147
 0.304831
 0.015223
-0.397265
]
% The following LJ parameters are in angstroms (d_min) and kcal/mol (well-depth)
% from Rappe et al., J. Am. Chem. Soc., 1992, vol. 114, pp. 10024-10035.
% Combining rules taken from that paper, too.
UFF_LJ=[
3.851 0.105
2.886 0.044
3.851 0.105
2.886 0.044
2.886 0.044
2.886 0.044
3.660 0.069
2.886 0.044
2.886 0.044
3.851 0.105
2.886 0.044
3.500 0.060
]
% Following pairs exclude 1-2 and 1-3 interactions
interacting_pairs=[
4  8
4  9
4 11
4 12
5  8
5  9
5 11
5 12
6  8
6  9
6 11
6 12
8 11
8 12
9 11
9 12
2  4
2  5
2  6
2  8
2  9
2 11
2 12
3  8
3  9
3 11
3 12
7  4
7  5
7  6
7 11
7 12
10 4
10 5
10 6
10 8
10 9
]
%
% Calculate dihedrals for training dataset
training_dihedral_values=zeros(num_training_geoms,num_dihedrals);
for j = 1:num_training_geoms
    training_nonbonded_E(j) = eval(sprintf('calc_nonbonded_E(training_geom_%i,opt_geom,interacting_pairs,DDEC6_charges,UFF_LJ)',j));
    % dihedral 4_3_1_2
    XYZ_A=eval(sprintf('training_geom_%i(4,:)',j));
    XYZ_B=eval(sprintf('training_geom_%i(3,:)',j));
    XYZ_C=eval(sprintf('training_geom_%i(1,:)',j));
    XYZ_D=eval(sprintf('training_geom_%i(2,:)',j));
    training_dihedral_values(j,1) = compute_dihedral_value(XYZ_A, XYZ_B, XYZ_C, XYZ_D);
    % dihedral 8_7_1_3
    XYZ_A=eval(sprintf('training_geom_%i(8,:)',j));
    XYZ_B=eval(sprintf('training_geom_%i(7,:)',j));
    XYZ_C=eval(sprintf('training_geom_%i(1,:)',j));
    XYZ_D=eval(sprintf('training_geom_%i(3,:)',j));
    training_dihedral_values(j,2) = compute_dihedral_value(XYZ_A, XYZ_B, XYZ_C, XYZ_D);
    % dihedral 12_10_1_7
    XYZ_A=eval(sprintf('training_geom_%i(12,:)',j));
    XYZ_B=eval(sprintf('training_geom_%i(10,:)',j));
    XYZ_C=eval(sprintf('training_geom_%i(1,:)',j));
    XYZ_D=eval(sprintf('training_geom_%i(7,:)',j));
    training_dihedral_values(j,3) = compute_dihedral_value(XYZ_A, XYZ_B, XYZ_C, XYZ_D); 
end
% Calculate dihedrals for validation dataset
validation_dihedral_values=zeros(num_validation_geoms,num_dihedrals);
for j = 1:num_validation_geoms
    validation_nonbonded_E(j) = eval(sprintf('calc_nonbonded_E(validation_geom_%i,opt_geom,interacting_pairs,DDEC6_charges,UFF_LJ)',j));
    % dihedral 4_3_1_2
    XYZ_A=eval(sprintf('validation_geom_%i(4,:)',j));
    XYZ_B=eval(sprintf('validation_geom_%i(3,:)',j));
    XYZ_C=eval(sprintf('validation_geom_%i(1,:)',j));
    XYZ_D=eval(sprintf('validation_geom_%i(2,:)',j));
    validation_dihedral_values(j,1) = compute_dihedral_value(XYZ_A, XYZ_B, XYZ_C, XYZ_D);
    % dihedral 8_7_1_3
    XYZ_A=eval(sprintf('validation_geom_%i(8,:)',j));
    XYZ_B=eval(sprintf('validation_geom_%i(7,:)',j));
    XYZ_C=eval(sprintf('validation_geom_%i(1,:)',j));
    XYZ_D=eval(sprintf('validation_geom_%i(3,:)',j));
    validation_dihedral_values(j,2) = compute_dihedral_value(XYZ_A, XYZ_B, XYZ_C, XYZ_D);
    % dihedral 12_10_1_7
    XYZ_A=eval(sprintf('validation_geom_%i(12,:)',j));
    XYZ_B=eval(sprintf('validation_geom_%i(10,:)',j));
    XYZ_C=eval(sprintf('validation_geom_%i(1,:)',j));
    XYZ_D=eval(sprintf('validation_geom_%i(7,:)',j));
    validation_dihedral_values(j,3) = compute_dihedral_value(XYZ_A, XYZ_B, XYZ_C, XYZ_D); 
end
% Construct the X_training matrix
X_training = zeros(num_training_geoms,num_params);
for i = 1:num_training_geoms
    delta_phi_1 = training_dihedral_values(i,1) - phi_eq_1;
    delta_phi_2 = training_dihedral_values(i,2) - phi_eq_2;
    delta_phi_3 = training_dihedral_values(i,3) - phi_eq_3;
    X_training(i,1) = 1 - cos(3*delta_phi_1);
    X_training(i,2) = dihedral_sign(1)*(3*sin(delta_phi_1) - sin(3*delta_phi_1))/sqrt_10;
    X_training(i,3) = dihedral_sign(1)*(sin(delta_phi_1) - sin(2*delta_phi_1) +3*sin(3*delta_phi_1) - 2*sin(4*delta_phi_1))/sqrt_15;
    X_training(i,4) = 1 - cos(delta_phi_2);
    X_training(i,5) = 1 - cos(2*delta_phi_2);
    X_training(i,6) = 1 - cos(3*delta_phi_2);
    X_training(i,7) = dihedral_sign(2)*(3*sin(delta_phi_2) - sin(3*delta_phi_2))/sqrt_10;
    X_training(i,8) = dihedral_sign(2)*(2*sin(2*delta_phi_2) - sin(4*delta_phi_2))/sqrt_5;
    X_training(i,9) = dihedral_sign(2)*(sin(delta_phi_2) - sin(2*delta_phi_2) +3*sin(3*delta_phi_2) - 2*sin(4*delta_phi_2))/sqrt_15;
    X_training(i,10) = 1 - cos(delta_phi_3);
    X_training(i,11) = 1 - cos(2*delta_phi_3);
    X_training(i,12) = 1 - cos(3*delta_phi_3);
    X_training(i,13) = 1 - cos(4*delta_phi_3);
    X_training(i,14) = dihedral_sign(3)*(3*sin(delta_phi_3) - sin(3*delta_phi_3))/sqrt_10;
    X_training(i,15) = dihedral_sign(3)*(2*sin(2*delta_phi_3) - sin(4*delta_phi_3))/sqrt_5;
end
% Compute the optimized force constant values
display('Relative training energies in eV')
y = training_E - E_opt
display('Torsion force constants in eV')
force_constants = inv(transpose(X_training)*X_training)*transpose(X_training)*(y - training_nonbonded_E)
% Compute R-squared and RMSE statistics for the training dataset
y_pred = X_training*force_constants + training_nonbonded_E;
SST = 0;
SSE = 0;
for i = 1:num_training_geoms
    SST = SST + y(i)^2;
    SSE = SSE + (y_pred(i) - y(i))^2;
end
display('For the training dataset:')
SST
SSE
R_squared_training = 1 - SSE/SST
display('The following RMSE is in eV')
RMSE_training = sqrt(SSE/num_training_geoms)
% Construct the X_validation matrix
X_validation = zeros(num_validation_geoms,num_params);
for i = 1:num_validation_geoms
    delta_phi_1 = validation_dihedral_values(i,1) - phi_eq_1;
    delta_phi_2 = validation_dihedral_values(i,2) - phi_eq_2;
    delta_phi_3 = validation_dihedral_values(i,3) - phi_eq_3;
    X_validation(i,1) = 1 - cos(3*delta_phi_1);
    X_validation(i,2) = dihedral_sign(1)*(3*sin(delta_phi_1) - sin(3*delta_phi_1))/sqrt_10;
    X_validation(i,3) = dihedral_sign(1)*(sin(delta_phi_1) - sin(2*delta_phi_1) +3*sin(3*delta_phi_1) - 2*sin(4*delta_phi_1))/sqrt_15;
    X_validation(i,4) = 1 - cos(delta_phi_2);
    X_validation(i,5) = 1 - cos(2*delta_phi_2);
    X_validation(i,6) = 1 - cos(3*delta_phi_2);
    X_validation(i,7) = dihedral_sign(2)*(3*sin(delta_phi_2) - sin(3*delta_phi_2))/sqrt_10;
    X_validation(i,8) = dihedral_sign(2)*(2*sin(2*delta_phi_2) - sin(4*delta_phi_2))/sqrt_5;
    X_validation(i,9) = dihedral_sign(2)*(sin(delta_phi_2) - sin(2*delta_phi_2) +3*sin(3*delta_phi_2) - 2*sin(4*delta_phi_2))/sqrt_15;
    X_validation(i,10) = 1 - cos(delta_phi_3);
    X_validation(i,11) = 1 - cos(2*delta_phi_3);
    X_validation(i,12) = 1 - cos(3*delta_phi_3);
    X_validation(i,13) = 1 - cos(4*delta_phi_3);
    X_validation(i,14) = dihedral_sign(3)*(3*sin(delta_phi_3) - sin(3*delta_phi_3))/sqrt_10;
    X_validation(i,15) = dihedral_sign(3)*(2*sin(2*delta_phi_3) - sin(4*delta_phi_3))/sqrt_5;
end
% Compute R-squared and RMSE statistics for the validation dataset
y_pred = X_validation*force_constants + validation_nonbonded_E;
y = validation_E - E_opt;
display('For the validation dataset:')
SST = 0;
SSE = 0;
for i = 1:num_validation_geoms
    SST = SST + y(i)^2;
    SSE = SSE + (y_pred(i) - y(i))^2;
end
SST
SSE;
R_squared_validation = 1 - SSE/SST
display('The following RMSE is in eV')
RMSE_validation = sqrt(SSE/num_validation_geoms)
