# Supplementary material for: Dihedral–torsion model potentials that include angle-damping factors
Source: RSC Adv. 2025 Mar 7;15(10):7257–306. doi: 10.1039/d4ra08960j (PMC11886958; doi:10.1039/d4ra08960j)
Supplement: RA-015-D4RA08960J-s001 [file RA-015-D4RA08960J-s001.zip › 2_amino_propanal_torsion_forcefield/main_cosine_only_without_nonbonded_output_results.txt]

bohrperangstrom =

   1.889725989000000


eVperHartree =

  27.211400000000001


opt_geom =

  -0.057562920000000  -0.019728390000000  -0.061353230000000
  -0.119546050000000   0.002525810000000   1.036242590000000
   1.423434410000000   0.027033850000000  -0.443062640000000
   1.900668960000000   0.937427970000000  -0.077542070000000
   1.939720630000000  -0.832734660000000  -0.018749770000000
   1.538547650000000  -0.003400950000000  -1.529298140000000
  -0.673258730000000  -1.246725460000000  -0.528766730000000
  -1.674745880000000  -1.221857990000000  -0.369101210000000
  -0.554945290000000  -1.333660090000000  -1.533041030000000
  -0.738843170000000   1.259243540000000  -0.521959590000000
  -0.290682930000000   2.194316770000000  -0.119381250000000
  -1.691056280000000   1.302212950000000  -1.256017210000000


num_params =

     3


c_HCCH =

                   0                   0   0.999286000000000                   0


c_HNCC =

   0.848580000000000   0.420023000000000   0.269624000000000   0.013052000000000


c_OCCN =

  -0.172963000000000  -0.377461000000000  -0.848237000000000  -0.122084000000000


phi_eq_1 =

  -1.055261845000000


phi_eq_2 =

  -3.025481484000000


phi_eq_3 =

  -0.043432868000000

The energy in eV of the lowest energy ground-state geom is

E_opt =

    -6.765155952922229e+03


num_training_geoms =

    78


num_validation_geoms =

    30


num_dihedrals =

     3

Relative training energies in eV

y =

                   0
   0.027876446616574
   0.047167696532597
   0.046544555472792
   0.017548359746797
   0.051462471794366
   0.131451742664467
   0.093825451428529
   0.029406271524749
   0.000045715151828
   0.095909300440326
   0.030102883363725
   0.221024868614222
   0.203142624990505
   0.141087843631794
   0.082711771440700
   0.047197084844811
   0.033062939456613
   0.027980666278381
   0.017280871684306
   0.003584285608667
   0.174077312308327
   0.103093654268378
   0.044744249247742
   0.018788383244100
   0.023202072324239
   0.036320144035926
   0.033476552736829
   0.014850077322080
   0.001011719852613
   0.000351027059878
   0.015045999401991
   0.062154375083082
   0.104670554897893
   0.098100090253865
   0.065529677138329
   0.051554446326008
   0.059331192332138
   0.075280065985680
   0.027840527568515
   0.080519076828750
   0.103385632590289
   0.075459116998900
   0.038558009572625
   0.028076994633921
   0.040675328606085
   0.065270080382106
   0.081703589070457
   0.121412368748679
   0.195065465129119
   0.217933653573709
   0.174052822048907
   0.116773641390864
   0.152637178134682
   0.213055738010553
   0.087078656912126
   0.241850025148779
   0.238099477886863
   0.284397225960674
   0.288502881991917
   0.228729504410694
   0.244151293246432
   0.185494671520246
   0.197438027093995
   0.238208051372567
   0.326467138816952
   0.208163400404374
   0.260804942160576
   0.198762678046478
   0.106926379958168
   0.070770864892438
   0.095131870742080
   0.159753231348077
   0.129520005378254
   0.127160232770620
   0.165313336710824
   0.114177401716915
   0.161657213006038

Torsion force constants in eV

force_constants =

   0.062622567364348
   0.058991696208685
   0.047804437465623

For the training dataset:

SST =

   1.442002682055799


SSE =

   0.139265523064179


R_squared_training =

   0.903422146992380

The following RMSE is in eV

RMSE_training =

   0.042254649731121

For the validation dataset:

SST =

   1.644133845945084


SSE =

   0.090204140676391


R_squared_validation =

   0.945135768052667

The following RMSE is in eV

RMSE_validation =

   0.054834338595565

>> 
