# Supplementary material for: Dihedral–torsion model potentials that include angle-damping factors
Source: RSC Adv. 2025 Mar 7;15(10):7257–306. doi: 10.1039/d4ra08960j (PMC11886958; doi:10.1039/d4ra08960j)
Supplement: RA-015-D4RA08960J-s001 [file RA-015-D4RA08960J-s001.zip › 2_amino_propanal_torsion_forcefield/main_cosine_only_with_nonbonded_no_1_4_output_results.txt]

bohrperangstrom =

   1.889725989000000


eVperHartree =

  27.211400000000001


opt_geom =

  -0.057562920000000  -0.019728390000000  -0.061353230000000
  -0.119546050000000   0.002525810000000   1.036242590000000
   1.423434410000000   0.027033850000000  -0.443062640000000
   1.900668960000000   0.937427970000000  -0.077542070000000
   1.939720630000000  -0.832734660000000  -0.018749770000000
   1.538547650000000  -0.003400950000000  -1.529298140000000
  -0.673258730000000  -1.246725460000000  -0.528766730000000
  -1.674745880000000  -1.221857990000000  -0.369101210000000
  -0.554945290000000  -1.333660090000000  -1.533041030000000
  -0.738843170000000   1.259243540000000  -0.521959590000000
  -0.290682930000000   2.194316770000000  -0.119381250000000
  -1.691056280000000   1.302212950000000  -1.256017210000000


num_params =

     3


c_HCCH =

                   0                   0   0.999286000000000                   0


c_HNCC =

   0.848580000000000   0.420023000000000   0.269624000000000   0.013052000000000


c_OCCN =

  -0.172963000000000  -0.377461000000000  -0.848237000000000  -0.122084000000000


phi_eq_1 =

  -1.055261845000000


phi_eq_2 =

  -3.025481484000000


phi_eq_3 =

  -0.043432868000000

The energy in eV of the lowest energy ground-state geom is

E_opt =

    -6.765155952922229e+03


num_training_geoms =

    78


num_validation_geoms =

    30


num_dihedrals =

     3


DDEC6_charges =

   0.161055000000000
   0.058601000000000
  -0.382256000000000
   0.109684000000000
   0.130525000000000
   0.116197000000000
  -0.652059000000000
   0.270317000000000
   0.265147000000000
   0.304831000000000
   0.015223000000000
  -0.397265000000000


UFF_LJ =

   3.851000000000000   0.105000000000000
   2.886000000000000   0.044000000000000
   3.851000000000000   0.105000000000000
   2.886000000000000   0.044000000000000
   2.886000000000000   0.044000000000000
   2.886000000000000   0.044000000000000
   3.660000000000000   0.069000000000000
   2.886000000000000   0.044000000000000
   2.886000000000000   0.044000000000000
   3.851000000000000   0.105000000000000
   2.886000000000000   0.044000000000000
   3.500000000000000   0.060000000000000


interacting_pairs =

     4     8
     4     9
     4    11
     4    12
     5     8
     5     9
     5    11
     5    12
     6     8
     6     9
     6    11
     6    12
     8    11
     8    12
     9    11
     9    12

Relative training energies in eV

y =

                   0
   0.027876446616574
   0.047167696532597
   0.046544555472792
   0.017548359746797
   0.051462471794366
   0.131451742664467
   0.093825451428529
   0.029406271524749
   0.000045715151828
   0.095909300440326
   0.030102883363725
   0.221024868614222
   0.203142624990505
   0.141087843631794
   0.082711771440700
   0.047197084844811
   0.033062939456613
   0.027980666278381
   0.017280871684306
   0.003584285608667
   0.174077312308327
   0.103093654268378
   0.044744249247742
   0.018788383244100
   0.023202072324239
   0.036320144035926
   0.033476552736829
   0.014850077322080
   0.001011719852613
   0.000351027059878
   0.015045999401991
   0.062154375083082
   0.104670554897893
   0.098100090253865
   0.065529677138329
   0.051554446326008
   0.059331192332138
   0.075280065985680
   0.027840527568515
   0.080519076828750
   0.103385632590289
   0.075459116998900
   0.038558009572625
   0.028076994633921
   0.040675328606085
   0.065270080382106
   0.081703589070457
   0.121412368748679
   0.195065465129119
   0.217933653573709
   0.174052822048907
   0.116773641390864
   0.152637178134682
   0.213055738010553
   0.087078656912126
   0.241850025148779
   0.238099477886863
   0.284397225960674
   0.288502881991917
   0.228729504410694
   0.244151293246432
   0.185494671520246
   0.197438027093995
   0.238208051372567
   0.326467138816952
   0.208163400404374
   0.260804942160576
   0.198762678046478
   0.106926379958168
   0.070770864892438
   0.095131870742080
   0.159753231348077
   0.129520005378254
   0.127160232770620
   0.165313336710824
   0.114177401716915
   0.161657213006038

Torsion force constants in eV

force_constants =

   0.061730477087280
   0.007651221232162
   0.029393378024136

For the training dataset:

SST =

   1.442002682055799


SSE =

   0.316777071233165


R_squared_training =

   0.780321441024263

The following RMSE is in eV

RMSE_training =

   0.063727894229994

For the validation dataset:

SST =

   1.644133845945084


SSE =

   0.196379560269280


R_squared_validation =

   0.880557437124958

The following RMSE is in eV

RMSE_validation =

   0.080907263841446

>> 
