# Supplementary material for: Dihedral–torsion model potentials that include angle-damping factors
Source: RSC Adv. 2025 Mar 7;15(10):7257–306. doi: 10.1039/d4ra08960j (PMC11886958; doi:10.1039/d4ra08960j)
Supplement: RA-015-D4RA08960J-s001 [file RA-015-D4RA08960J-s001.zip › 2_amino_propanal_torsion_forcefield/random_geoms.m]

% randomized training geometries
% rand_training_1
training_geom_49=[
 0.05630514    0.05199355    0.03701797
 0.03302066   -0.00720951    1.12891271
 1.49443233   -0.01588917   -0.46251296
 2.10570836   -0.60623201    0.21859251
 1.54144472   -0.45581853   -1.45812032
 1.92587400    0.98371172   -0.52251290
-0.71364840   -1.11196793   -0.43358201
-1.57782736   -1.24206494    0.07787207
-0.92345810   -1.04662559   -1.42327633
-0.68734189    1.30253823   -0.39975867
-1.65699018    1.45760552    0.12390056
-0.35666451    2.02837787   -1.30167052
];

% rand_training_2
training_geom_50=[
 0.05236167    0.01202805    0.05161512
-0.00095016   -0.00003629    1.14261178
 1.49788426   -0.00587835   -0.43565057
 1.79533452   -1.01652087   -0.71901350
 1.61283312    0.61681935   -1.32781751
 2.18676857    0.36441803    0.32173067
-0.70402516   -1.13251871   -0.48362007
-1.69463156   -0.92420149   -0.55304071
-0.38769350   -1.35600135   -1.42180836
-0.66796701    1.28290110   -0.38946505
-0.31709080    1.71447100   -1.35455203
-1.62100427    1.74798096    0.17948006
];

% rand_training_3
training_geom_51=[
 0.03523393   -0.02112085    0.04738949
 0.01402490   -0.06057904    1.13880924
 1.49061728    0.04115553   -0.44011053
 1.51652526   -0.10263736   -1.52155458
 1.96532396    0.99661432   -0.20568448
 2.07714495   -0.75389545    0.02374410
-0.72753199   -1.17112532   -0.44219920
-0.38888886   -1.47823983   -1.34647167
-0.62215419   -1.95563241    0.18893678
-0.65175678    1.26573903   -0.40123759
-0.80013256    2.04085269    0.38125535
-0.97341470    1.47696917   -1.53959225
];

% rand_training_4
training_geom_52=[
 0.00899803   -0.01291377    0.04986170
 0.04434560    0.02847993    1.15014408
 1.45740210    0.01650059   -0.46218047
 2.04764889    0.77992244    0.04858607
 1.92250247   -0.94900917   -0.25697172
 1.47693323    0.18380604   -1.53852362
-0.71335777   -1.16917424   -0.45512585
-0.57307146   -1.98452322    0.12479367
-1.70377182   -0.99089212   -0.55443738
-0.66585994    1.27985929   -0.36269316
-0.45493545    2.13934390    0.30865700
-1.30690331    1.43240525   -1.36848591
];

% rand_training_5
training_geom_53=[
 0.01592326   -0.01111774    0.09025123
 0.03216250    0.03482325    1.18519547
 1.45162784    0.00348856   -0.45406224
 1.47743161    0.37673966   -1.47970460
 2.07911284    0.65515090    0.15460287
 1.87241081   -1.00273103   -0.44082107
-0.72136333   -1.14116014   -0.47819757
-0.42763695   -2.00745233   -0.04064487
-1.71413447   -1.05756623   -0.28192466
-0.63889306    1.27365182   -0.37817138
-1.03716802    1.22617378   -1.41493264
-0.70214492    2.28334336    0.27173397
];

% rand_training_6
training_geom_54=[
 0.05936327    0.05088156    0.04863278
 0.02539489   -0.00597043    1.13979299
 1.50049823   -0.00359215   -0.45343821
 1.56904497   -0.60467952   -1.36033462
 1.88628804    0.99177980   -0.66535305
 2.14016801   -0.48310750    0.28725163
-0.69766129   -1.11729539   -0.43985067
-1.65804122   -1.11051240   -0.11073146
-0.72590526   -1.11154243   -1.45480394
-0.69030472    1.29346178   -0.40721965
-1.63369696    1.48663052    0.15137655
-0.39695489    1.96986349   -1.35892675
];

% rand_training_7
training_geom_55=[
 0.01804597   -0.03991810    0.00514927
 0.01617865   -0.03717153    1.10275942
 1.49756231    0.04977675   -0.45247556
 2.14968981    0.36997458    0.35998041
 1.83367749   -0.94986211   -0.73474036
 1.63345347    0.69715595   -1.31876328
-0.73650265   -1.17560332   -0.49382174
-1.34855282   -0.88656050   -1.24903503
-0.13744498   -1.91435887   -0.83539395
-0.66731880    1.25812776   -0.38007285
-0.50167184    2.10288255    0.31864171
-1.27939937    1.42002785   -1.40398098
];

% rand_training_8
training_geom_56=[
 0.01116646    0.00841645   -0.00520142
-0.00046937    0.01219677    1.09266401
 1.46928311   -0.00275637   -0.46226921
 1.92122514   -0.96237522   -0.21934225
 1.53617058    0.12667682   -1.54635477
 2.04275748    0.79844314    0.00631741
-0.69182578   -1.18138630   -0.46172789
-1.55879542   -1.30392001    0.04683727
-0.93480196   -1.10141558   -1.44317811
-0.66691007    1.32197145   -0.39034545
 0.01086299    2.19590205   -0.50551148
-1.85520144    1.45124372   -0.52630815
];

% rand_training_9
training_geom_57=[
 0.07536629   -0.00200940    0.01571885
 0.04384417   -0.01533150    1.11057473
 1.53859979    0.02305047   -0.43907663
 1.91396797   -0.99632392   -0.54403712
 1.62220700    0.49400774   -1.42011362
 2.17154137    0.56776036    0.26292038
-0.72336252   -1.12268161   -0.48297803
-1.08633385   -0.94022011   -1.41000391
-0.19975598   -1.98765829   -0.49085179
-0.68407712    1.25921557   -0.39721904
-1.37354527    1.67924606    0.36118310
-0.59742550    1.75698026   -1.48839270
];

% rand_training_10
training_geom_58=[
 0.03677628    0.00704851    0.02404327
 0.01605294    0.04549386    1.12304737
 1.49831790   -0.00628291   -0.45411218
 1.61524852   -0.75869268   -1.23199872
 1.80818341    0.96435256   -0.84867140
 2.18367305   -0.25986203    0.35545769
-0.70995240   -1.15325023   -0.48278557
-0.73483001   -1.89233429    0.21018852
-1.68031262   -0.87943581   -0.61528531
-0.68325396    1.28038915   -0.40632029
-0.03020260    2.11631770   -0.73000112
-1.87593614    1.42097150   -0.34673032
];

% rand_training_11
training_geom_59=[
 0.05603303    0.02357882    0.00773052
 0.02415232   -0.00389793    1.10611361
 1.51714120    0.00765868   -0.44299491
 1.62777184   -0.54126509   -1.37973586
 1.88806371    1.02129713   -0.58732110
 2.14261958   -0.49207413    0.29706923
-0.73011570   -1.13607509   -0.46841213
-1.49496973   -0.86008395   -1.07390907
-0.14498045   -1.76654956   -1.00062520
-0.67786620    1.28424888   -0.41205111
-1.76560671    1.26569134   -0.18114290
-0.19171253    2.22670717   -0.97713697
];

% rand_training_12
training_geom_60=[
 0.05020309    0.01610200    0.07742922
 0.06575934    0.01698530    1.17524123
 1.48453166   -0.00560403   -0.44466148
 1.96362790    0.96770234   -0.33840985
 2.07363722   -0.75681021    0.08240891
 1.47592385   -0.23790484   -1.51062761
-0.68487766   -1.14460195   -0.43957092
-0.06274530   -1.92199654   -0.61795004
-1.41205375   -1.45542578    0.19086323
-0.67408340    1.28302869   -0.39069790
-1.26698314    1.81608588    0.38457693
-0.64310611    1.69178256   -1.51877617
];

% rand_training_13
training_geom_61=[
 0.04554022   -0.02509507    0.00242822
 0.01263303   -0.00234058    1.09596790
 1.52100183    0.01799742   -0.45548881
 1.66407987    0.71398537   -1.28236426
 2.16697248    0.36695234    0.34949990
 1.85711666   -0.97594914   -0.75009076
-0.73894561   -1.16592023   -0.46816866
-0.31561062   -1.60184742   -1.27802948
-0.81729677   -1.88106580    0.24192068
-0.65769310    1.27261982   -0.39504818
-1.61961435    1.12367297   -0.92790977
-0.23367805    2.36881799   -0.13969359
];

% rand_training_14
training_geom_62=[
 0.05626689   -0.00826820    0.03473101
 0.03693538   -0.02830316    1.12450311
 1.52272651    0.02928230   -0.45762812
 2.21469495   -0.21483327    0.34777821
 1.67534461   -0.67322946   -1.27763454
 1.80099548    1.02277198   -0.81724163
-0.72849293   -1.15044921   -0.44403221
-0.35140348   -1.55142775   -1.29298880
-0.79137945   -1.88376677    0.24759672
-0.66162109    1.25667721   -0.40123451
-1.03805931    1.22618046   -1.44678860
-0.83028667    2.22284857    0.29441639
];

% rand_training_15
training_geom_63=[
 0.05912584    0.02583781    0.05265226
 0.04866784    0.04572037    1.15433509
 1.49252711   -0.01548504   -0.44884092
 2.02916898    0.89193381   -0.16932761
 2.01606711   -0.87842471   -0.03453857
 1.50057107   -0.09340605   -1.53488485
-0.70485935   -1.12391040   -0.46954085
-0.55095132   -1.94132950    0.11020226
-1.70485215   -0.94665388   -0.44638211
-0.67645122    1.27834670   -0.39075361
-1.66999963    1.41675972    0.09256242
-0.29118311    2.05273432   -1.22284544
];

% rand_training_16
training_geom_64=[
 0.03225911    0.01183550    0.06265392
 0.05921464    0.02125099    1.15682696
 1.48559678    0.01747616   -0.45836982
 1.58737523   -0.66581981   -1.30299139
 1.81220717    1.01038435   -0.76395913
 2.16496149   -0.33004207    0.31989147
-0.69083664   -1.15762664   -0.43651449
-0.07205742   -1.90974778   -0.70335754
-1.36865048   -1.51124405    0.22440238
-0.67640464    1.28003450   -0.38837314
-1.28470923    1.15537305   -1.30853060
-0.58314898    2.33924912    0.17420755
];

% rand_training_17
training_geom_65=[
 0.04610565    0.01502308    0.06551893
 0.01761320    0.01611924    1.16038531
 1.48698776   -0.00304648   -0.44150780
 1.93165656    0.99502051   -0.41077023
 2.10960778   -0.68062259    0.14254458
 1.49821299   -0.33769737   -1.47955393
-0.71119081   -1.13473017   -0.48278506
-0.63441861   -1.92404117    0.15053133
-1.70295123   -0.91351793   -0.48969609
-0.66416518    1.27432412   -0.40775312
-0.29254194    1.70081663   -1.36328209
-1.58493304    1.78320009    0.17466764
];

% rand_training_18
training_geom_66=[
 0.03422909   -0.03556331    0.03828131
 0.01152609   -0.04604066    1.12952918
 1.50583390    0.04664741   -0.45104493
 2.18739188    0.31723710    0.35622047
 1.81688366   -0.94041701   -0.79873205
 1.62732661    0.74312246   -1.27977786
-0.75199202   -1.16489372   -0.45236981
-0.48210816   -1.40966135   -1.39835931
-0.56744891   -1.98289238    0.11661693
-0.65634616    1.26023467   -0.38648511
-0.72910128    2.05054607    0.39133611
-1.05847325    1.46244861   -1.50049090
];

% rand_training_19
training_geom_67=[
 0.04913115    0.00566073    0.07906574
 0.02456209    0.03889456    1.17409910
 1.48739517    0.00187823   -0.43806380
 1.84333557   -1.02183250   -0.55887706
 1.53574398    0.45723652   -1.43051306
 2.15801271    0.54546772    0.22753046
-0.71047500   -1.11499008   -0.50217637
-0.54793765   -1.95495365    0.04377320
-1.70732424   -0.93823211   -0.41804122
-0.66414909    1.27305032   -0.37806865
-0.44389224    1.58167549   -1.42211188
-1.44797551    1.88677062    0.29540676
];

% rand_training_20
training_geom_68=[
 0.09722358    0.02588741    0.06728087
 0.07358902   -0.00377927    1.15982000
 1.54142950    0.01786273   -0.44012796
 1.64631654   -0.63382433   -1.30885975
 1.86739250    1.01633938   -0.72600416
 2.21690440   -0.36779660    0.32448770
-0.72311906   -1.09555176   -0.43087710
-0.23447538   -1.62202997   -1.14166114
-0.99025035   -1.73530873    0.30364253
-0.68020038    1.25617192   -0.40076947
-1.64419080    1.40544622    0.12773926
-0.36997091    1.95366526   -1.32914119
];

% rand_training_21
training_geom_69=[
 0.00604611    0.00268220    0.04488155
 0.02926879   -0.01043074    1.13989040
 1.46137166    0.01326619   -0.45240232
 1.94737964    0.97663543   -0.27617142
 2.02957407   -0.77235921    0.04365064
 1.46635195   -0.17413931   -1.52639977
-0.72576603   -1.17239089   -0.42434312
-1.01737069   -1.78056400    0.32418041
-1.50319352   -0.93382764   -1.02417931
-0.66660476    1.29368337   -0.37591793
-0.60700884    2.12963575    0.35203298
-1.16531780    1.46237746   -1.45876150
];

% rand_training_22
training_geom_70=[
 0.09029247    0.02257043    0.02047082
 0.04862874   -0.01903821    1.11443522
 1.54479242    0.02172379   -0.44168832
 1.61121803   -0.22706117   -1.50151706
 2.02084545    0.98987110   -0.28242374
 2.10603614   -0.73633694    0.10815012
-0.72353058   -1.10372402   -0.44673440
-0.70188825   -1.17069001   -1.45785620
-0.40429505   -1.98270293   -0.06020337
-0.68486996    1.25664875   -0.41407037
-1.64168053    1.40774430    0.12384456
-0.35669259    1.98022485   -1.31747802
];

% rand_training_23
training_geom_71=[
 0.03527019    0.00163309    0.07745007
 0.06826066    0.02485481    1.17215699
 1.47035028    0.00588037   -0.45377533
 1.97054517    0.94444024   -0.21697109
 2.03663665   -0.81772032   -0.01606458
 1.47024974   -0.11307006   -1.54018331
-0.69182154   -1.15449976   -0.43827775
-0.07838376   -1.91870415   -0.68471445
-1.39693118   -1.49220560    0.20177912
-0.65329088    1.27588840   -0.38513097
-1.11273152    1.19683121   -1.39266862
-0.69274557    2.29453494    0.25333086
];

% rand_training_24
training_geom_72=[
 0.01858291    0.02005551   -0.01105446
 0.00483080    0.01650848    1.08694678
 1.47343743   -0.01003415   -0.46691158
 2.02458795    0.83115836   -0.04954954
 1.93553427   -0.94070206   -0.14173732
 1.53922392    0.04628407   -1.55540785
-0.71377741   -1.16189178   -0.44927536
-1.52343496   -1.35978402    0.12228298
-0.99578535   -1.11267659   -1.42055085
-0.66999886    1.32965057   -0.38615433
-1.77041046    1.23595352   -0.53431250
-0.12007451    2.39149253   -0.50746955
];

% rand_training_25
training_geom_73=[
 0.02712251    0.03556395   -0.00986257
 0.00123056    0.00886357    1.08666348
 1.48625720   -0.01562264   -0.46742951
 2.11821106   -0.47195219    0.29280075
 1.57325192   -0.58899588   -1.38969412
 1.85856639    0.99333437   -0.64745128
-0.71992063   -1.14818930   -0.43640522
-1.48392521   -1.38344562    0.18122244
-1.05984150   -1.08368486   -1.38771394
-0.68185992    1.33024099   -0.39105168
-1.79194386    1.25039762   -0.36241589
-0.14707102    2.36216892   -0.69727710
];

% rand_training_26
training_geom_74=[
 0.05187656    0.01251756    0.04476509
 0.06877334    0.06631239    1.14781762
 1.48791446   -0.02211739   -0.45362088
 2.04473355    0.84666905   -0.09772725
 1.99954153   -0.91448259   -0.08944432
 1.51663491   -0.03537121   -1.54478835
-0.69539744   -1.13434053   -0.46050274
-0.21370138   -2.00232763   -0.26545352
-1.62941974   -1.17005766   -0.07254124
-0.67857127    1.27793568   -0.38734648
-0.06280898    2.05574842   -0.88674694
-1.84900577    1.45940422   -0.18180682
];

% rand_training_27
training_geom_75=[
 0.05280283    0.01631450    0.04490587
 0.04292195    0.05589567    1.14946662
 1.49020238   -0.01322012   -0.44350238
 1.51527822   -0.00324808   -1.53248186
 2.04060727    0.85234682   -0.07586541
 1.99050820   -0.91771561   -0.09300387
-0.70232796   -1.12959472   -0.47834147
-0.42301079   -1.98294637   -0.00811610
-1.69744940   -1.02155346   -0.30681573
-0.67567812    1.27547210   -0.38951935
-1.76702385    1.26795636   -0.16697472
-0.17184939    2.21975557   -0.93255417
];

% rand_training_28
training_geom_76=[
 0.07804320    0.00499698   -0.01251305
 0.01778289   -0.01104522    1.08298829
 1.55199590    0.01011767   -0.44846585
 2.22133945   -0.13995910    0.39870132
 1.73926927   -0.78041684   -1.17522479
 1.80700042    0.96444386   -0.91085007
-0.74458306   -1.12032842   -0.46136131
-0.69827810   -1.22511351   -1.46865481
-0.43757793   -1.99021356   -0.04576327
-0.67759359    1.26688714   -0.41099084
-1.75185665    1.23264036   -0.14309014
-0.20324440    2.21373561   -0.98041018
];

% rand_training_29
training_geom_77=[
 0.03655254    0.02828582    0.01680506
 0.00662023   -0.00424703    1.10947817
 1.48078707   -0.00822893   -0.45411067
 1.96701256   -0.91427192   -0.09655755
 1.53579647   -0.00304902   -1.54645274
 2.03548386    0.85835126   -0.08799510
-0.69794549   -1.14690640   -0.45862149
-1.58828658   -1.23122526    0.01665582
-0.87176535   -1.10602627   -1.45719479
-0.67624133    1.31653454   -0.39266566
-0.17788403    1.92109136   -1.18367287
-1.74370905    1.65502779    0.04889924
];

% rand_training_30
training_geom_78=[
 0.05546783    0.04787345    0.03551302
 0.01703270   -0.00021507    1.12746225
 1.50326621   -0.00659292   -0.45415197
 1.60772860   -0.74719411   -1.24664345
 1.82559302    0.96100887   -0.83507021
 2.17105462   -0.30963617    0.35163879
-0.70968133   -1.11675351   -0.44147090
-1.62129568   -1.18363059   -0.00310723
-0.84149116   -1.07962743   -1.44674912
-0.69081494    1.30070221   -0.40214233
-1.69142964    1.41100811    0.07267706
-0.33024624    2.07445600   -1.25028115
];
