# Supplementary material for: Dihedral–torsion model potentials that include angle-damping factors
Source: RSC Adv. 2025 Mar 7;15(10):7257–306. doi: 10.1039/d4ra08960j (PMC11886958; doi:10.1039/d4ra08960j)
Supplement: RA-015-D4RA08960J-s001 [file RA-015-D4RA08960J-s001.zip › 2_amino_propanal_torsion_forcefield/S_conformers.m]

% the lowest energy optimized S-2-amino-propanol geometry (conformer d)
training_geom_1=[
-0.05756292   -0.01972839   -0.06135323
-0.11954605    0.00252581    1.03624259
 1.42343441    0.02703385   -0.44306264
 1.90066896    0.93742797   -0.07754207
 1.93972063   -0.83273466   -0.01874977
 1.53854765   -0.00340095   -1.52929814
-0.67325873   -1.24672546   -0.52876673
-1.67474588   -1.22185799   -0.36910121
-0.55494529   -1.33366009   -1.53304103
-0.73884317    1.25924354   -0.52195959
-0.29068293    2.19431677   -0.11938125
-1.69105628    1.30221295   -1.25601721
];

% conformer a
training_geom_2=[
 0.03728611   -0.00646223   -0.04612282
-0.06324999   -0.01055784    1.04078769
 1.50847262    0.02520048   -0.43874634
 2.01165751    0.88897141   -0.00284034
 2.00053365   -0.88388258   -0.09288179
 1.61992804    0.07998068   -1.52547347
-0.59549957   -1.21861406   -0.56956526
-1.58244029   -1.25645956   -0.34231483
-0.49991855   -1.28752842   -1.57731971
-0.67742987    1.22508740   -0.56935062
-0.67432557    1.30731049   -1.68160866
-1.25221750    2.03875498    0.10572497    
];

% conformer b
training_geom_3=[
 0.03056581    0.02537409   -0.01912725
-0.01916213    0.16729940    1.06948937
 1.49069945   -0.03534106   -0.45248964
 2.01266753    0.88842260   -0.20244520
 1.99583406   -0.87001812    0.03559975
 1.56177583   -0.17153570   -1.53348395
-0.78210901   -1.15302760   -0.31628492
-0.66764178   -1.43760938   -1.28291255
-0.51714384   -1.93885772    0.26354760
-0.69461654    1.23908205   -0.58165591
-1.79429591    1.19807461   -0.44761403
-0.15955172    2.16959939   -1.12453118    
];

% conformer c
training_geom_4=[
 0.02842001    0.05934549    0.02973125
 0.17000233    0.24594511    1.10077557
 1.39569165   -0.08103483   -0.64070299
 2.01433950    0.79417503   -0.44356467
 1.91382680   -0.96022386   -0.25145407
 1.28390383   -0.20165638   -1.72000641
-0.79051032   -1.11184057   -0.26854464
-0.26497803   -1.96946947   -0.15423763
-1.60529451   -1.16405041    0.33033917
-0.65698837    1.28112741   -0.55564546
-1.06074445    1.11973813   -1.57729288
-0.75632092    2.34157241    0.00313939    
];

% conformer e
training_geom_5=[
 0.04293438   -0.03137718   -0.01629814
 0.15276789    0.10105804    1.07692267
 1.44733315    0.00577777   -0.62507555
 1.97187829    0.92538311   -0.35618298
 2.03426224   -0.83690954   -0.25910624
 1.38744416   -0.07013353   -1.71120671
-0.66842433   -1.24144385   -0.37655733
-0.46230434   -2.00827214    0.24843511
-1.66863427   -1.07645866   -0.38930496
-0.74686717    1.18700644   -0.43238184
-0.19055962    2.14391311   -0.36172831
-1.89448403    1.16293902   -0.79450615
];

% conformer f
training_geom_6=[
 0.06167155    0.00913998   -0.09302756
-0.07633834    0.02019652    0.99468408
 1.54287692    0.00270171   -0.42354567
 2.02607758    0.90556635   -0.05163765
 2.01712528   -0.87121657    0.02082215
 1.69538845   -0.02773651   -1.50379933
-0.59140637   -1.20804238   -0.59099513
-1.56234179   -1.26662271   -0.30538843
-0.56108773   -1.24606159   -1.60450820
-0.65770528    1.23299394   -0.64065684
-1.74838887    1.24817125   -0.41555770
-0.16025415    2.09886956   -1.31163089
];
