# Supplementary material for: Dihedral–torsion model potentials that include angle-damping factors
Source: RSC Adv. 2025 Mar 7;15(10):7257–306. doi: 10.1039/d4ra08960j (PMC11886958; doi:10.1039/d4ra08960j)
Supplement: RA-015-D4RA08960J-s001 [file RA-015-D4RA08960J-s001.zip › 2_amino_propanal_torsion_forcefield/S_validation_geoms.m]

% randomized validation geometries
% rand_validation_1
validation_geom_1=[
 0.01919763   -0.00356602   -0.00884689
-0.01561578    0.01417315    1.08937349
 1.48834640   -0.00878337   -0.46121814
 1.66520498    0.73882989   -1.23354099
 2.15366480    0.23499485    0.36539781
 1.76808678   -0.99617160   -0.82800353
-0.71461311   -1.17857066   -0.48293171
-1.68253533   -0.95614988   -0.69486014
-0.30844624   -1.51983697   -1.34639611
-0.66510431    1.30499964   -0.39218998
-1.72946411    1.19622349   -0.70811306
-0.15194064    2.38937138   -0.33969909
];

% rand_validation_2
validation_geom_2=[
 0.02862795    0.01942135    0.00003300
 0.00170201    0.01245664    1.09280872
 1.49551521   -0.01025937   -0.46133058
 2.18036053   -0.06508119    0.38463925
 1.66514777   -0.88004115   -1.09294352
 1.76105507    0.88338849   -1.03308680
-0.71965847   -1.16522062   -0.44901223
-1.30611485   -1.53011747    0.28832184
-1.31234413   -0.96818579   -1.24586855
-0.68542049    1.31570522   -0.39264752
-0.09780073    2.02485792   -1.01552459
-1.81055232    1.58297297   -0.06384202
];

% rand_validation_3
validation_geom_3=[
 0.03977195    0.02203542    0.00739663
 0.00631665    0.01728015    1.10306785
 1.49716868   -0.01056735   -0.45469425
 1.77845804   -1.03382207   -0.69519593
 1.62705576    0.59724182   -1.35124269
 2.16830586    0.38576194    0.30646237
-0.73125849   -1.13657807   -0.45119881
-1.47439052   -1.39621176    0.18185557
-1.10633738   -1.02171698   -1.38436651
-0.67804562    1.31025297   -0.37763707
-1.75352176    1.31683613   -0.09218766
-0.19357545    2.24021355   -0.96638579
];

% rand_validation_4
validation_geom_4=[
 0.04124382   -0.00458676    0.07552234
 0.06303333    0.01982227    1.16891992
 1.49085983    0.01639753   -0.45958368
 2.20701931    0.00698274    0.35986049
 1.68223306   -0.85132453   -1.09227626
 1.69413738    0.90299098   -1.06308580
-0.70255195   -1.15262860   -0.43498561
-0.10642568   -1.89897487   -0.76032197
-1.37469397   -1.51560802    0.22511110
-0.66325971    1.26431810   -0.37664143
-0.98696205    1.23629763   -1.43888805
-0.85579212    2.22559696    0.31986147
];

% rand_validation_5
validation_geom_5=[
 0.05976843   -0.00519882    0.02766771
 0.02425296   -0.03527389    1.11685736
 1.53288548    0.03741021   -0.44940500
 1.69485109   -0.68178293   -1.25330624
 1.82538619    1.02636623   -0.81123279
 2.20891970   -0.22311063    0.36532930
-0.73654274   -1.13876122   -0.44952282
-0.77780196   -1.16019399   -1.46327354
-0.34277127   -2.01875451   -0.13908964
-0.67079083    1.24863862   -0.40777831
-0.76163352    1.36181727   -1.51298296
-1.13755219    2.07196050    0.33066801
];

% rand_validation_6
validation_geom_6=[
 0.05841841   -0.02494193    0.04138949
 0.01764124   -0.02358857    1.13060286
 1.52736693    0.03397467   -0.43933362
 1.82709880   -0.92873464   -0.85586581
 1.65403059    0.76902336   -1.24030600
 2.20688658    0.30734627    0.36668007
-0.74251073   -1.14349476   -0.45592302
-0.54725589   -1.33610730   -1.43214761
-0.54852169   -1.98969133    0.06424673
-0.65256387    1.24525653   -0.39126214
-0.91187030    1.27205812   -1.47375275
-0.92983571    2.16313441    0.33233025
];

% rand_validation_7
validation_geom_7=[
 0.04880630   -0.02843945    0.03071413
 0.02002138   -0.02943452    1.12047561
 1.52348611    0.02960230   -0.45168150
 1.69230092    0.84164086   -1.16359805
 2.19864808    0.20634714    0.38585632
 1.80424130   -0.90998479   -0.92773770
-0.74903743   -1.15196013   -0.45382620
-0.70854717   -1.22422555   -1.46506174
-0.41528665   -2.02869642   -0.07295292
-0.65347178    1.24515249   -0.39842760
-1.05936507    1.21725834   -1.43496557
-0.76513569    2.23059946    0.27952200
];

% rand_validation_8
validation_geom_8=[
 0.08833830    0.02462825    0.07047918
 0.07265383   -0.01623806    1.16180389
 1.53210210    0.02362121   -0.44579398
 1.61317496   -0.55818461   -1.36485492
 1.89618155    1.03003638   -0.64596216
 2.19461701   -0.44710132    0.28235682
-0.71529556   -1.10742143   -0.42925465
-0.22419388   -1.62191924   -1.14743723
-0.95871838   -1.75508490    0.30677775
-0.67975730    1.26181810   -0.39907076
-1.45503826    1.63478405    0.30331639
-0.55459734    1.75128156   -1.48950594
];

% rand_validation_9
validation_geom_9=[
 0.02117292   -0.00766000   -0.00781089
 0.01396845    0.01222447    1.09538479
 1.48368760    0.00179744   -0.45949364
 1.97959098    0.93314853   -0.17785232
 2.03074913   -0.82745811   -0.01086906
 1.54304203   -0.09217408   -1.54636323
-0.71742381   -1.16797551   -0.48023578
-1.50915580   -0.87449402   -1.04279297
-0.13464865   -1.77559373   -1.03936224
-0.65248999    1.28752023   -0.40742698
-0.05704875    2.20256684   -0.20614526
-1.77079175    1.36344561   -0.84535424
];

% rand_validation_10
validation_geom_10=[
 0.02330565   -0.01253224   -0.01241119
-0.00074473    0.00444217    1.08544450
 1.50155017    0.00612095   -0.45778660
 1.69432429    0.80294881   -1.17566004
 2.16162356    0.18262903    0.39008945
 1.78030114   -0.95034791   -0.90037950
-0.73163216   -1.16943878   -0.49350269
-1.55350921   -0.89895938   -1.02183852
-0.17047009   -1.75897152   -1.09255737
-0.66495619    1.29129848   -0.39265444
-1.64494937    1.17472543   -0.91220610
-0.22834338    2.38320750   -0.15193895
];

% rand_validation_11
validation_geom_11=[
 0.01632749    0.01743587    0.04059493
 0.00978921   -0.02275839    1.13158453
 1.46034408    0.00359739   -0.47068696
 2.06712382   -0.67765701    0.12498904
 1.50585294   -0.29015617   -1.52097897
 1.91124907    0.99320023   -0.37663633
-0.69714408   -1.16447840   -0.45454597
-1.70324883   -1.03734202   -0.43929959
-0.44168211   -1.36835091   -1.41439979
-0.65425541    1.30230904   -0.40297278
-0.90192073    1.33022582   -1.48966793
-0.92297662    2.22936095    0.31506041
];

% rand_validation_12
validation_geom_12=[
 0.05602174    0.03451690    0.02975072
 0.01827992    0.00529606    1.12215648
 1.50785040   -0.01158087   -0.45257572
 1.70817552   -0.96738890   -0.93370768
 1.69497863    0.78088150   -1.17742137
 2.20512602    0.11317052    0.37499795
-0.72681857   -1.11512716   -0.44851699
-1.56162212   -1.27547939    0.10063792
-0.98437641   -1.02332544   -1.42449427
-0.68547793    1.29935974   -0.38933820
-1.67788965    1.41371202    0.09994639
-0.32952648    2.07828263   -1.23474068
];

% rand_validation_13
validation_geom_13=[
 0.05016627    0.01196207    0.04113311
 0.00276375    0.00064928    1.13280332
 1.49832291   -0.00373499   -0.44887340
 2.19852390    0.17947742    0.36527059
 1.75208869   -0.98550782   -0.85281088
 1.66923108    0.73538743   -1.23422530
-0.71005446   -1.13809135   -0.48146004
-1.69277532   -0.90998330   -0.59090391
-0.36921931   -1.38994192   -1.40346316
-0.67324698    1.28692943   -0.39248364
-0.24028768    1.81110367   -1.27430217
-1.69800276    1.67338610    0.10571807
];

% rand_validation_14
validation_geom_14=[
 0.00937830   -0.00388570    0.02583851
 0.00788206   -0.04065247    1.12046639
 1.45912003    0.01388215   -0.46205774
 2.03199154   -0.77194996    0.03063988
 1.49539017   -0.11119938   -1.54476732
 1.94088092    0.96297153   -0.21763640
-0.69671185   -1.19974728   -0.45119580
-1.65422591   -0.98142481   -0.70390815
-0.26874932   -1.53129514   -1.30870129
-0.65948057    1.29763918   -0.40305132
-0.83751557    2.03931767    0.40492888
-0.93684024    1.56285405   -1.54411775
];

% rand_validation_15
validation_geom_15=[
 0.01466178   -0.00213148    0.02821596
 0.01087874   -0.02930309    1.12082507
 1.46563892   -0.00065896   -0.46010259
 1.51632907    0.29906610   -1.50794693
 2.06613437    0.71193659    0.10971980
 1.88932182   -0.99628632   -0.33883996
-0.70894021   -1.17355698   -0.46060680
-1.54685188   -1.34424367    0.08131280
-0.97564771   -1.05032542   -1.43151180
-0.66021164    1.30699847   -0.38291692
-0.89239333    2.02803609    0.43023796
-0.92930939    1.57481648   -1.52579265
];

% rand_validation_16
validation_geom_16=[
 0.03052166   -0.02614944    0.03524682
 0.01110027   -0.07417299    1.12581142
 1.51103152    0.05342179   -0.44319509
 1.67343523   -0.68052512   -1.23258435
 1.78163648    1.03669012   -0.83068049
 2.19736368   -0.18463501    0.37020800
-0.74717896   -1.16602092   -0.44115318
-0.71530749   -1.21725001   -1.45385508
-0.35540406   -2.03052488   -0.08550606
-0.66551312    1.25082986   -0.40358593
-0.68197715    2.07606156    0.33896722
-1.11055869    1.41291000   -1.50906141
];

% rand_validation_17
validation_geom_17=[
 0.04462653   -0.03009386    0.04821055
 0.03846308   -0.00512693    1.13986509
 1.49601312    0.02125647   -0.45201175
 1.54854590    0.39702638   -1.47745390
 2.08091641    0.70761064    0.16091835
 1.95406565   -0.96740105   -0.40546154
-0.72262866   -1.16809935   -0.45313769
-0.24214689   -1.66601535   -1.19047676
-0.95168321   -1.82655465    0.27690291
-0.63748849    1.26176515   -0.38648341
-1.16676163    1.18625679   -1.36053540
-0.60738973    2.28824909    0.23899713
];

% rand_validation_18
validation_geom_18=[
 0.02002297   -0.01080080    0.01698507
 0.01320792   -0.02633105    1.10952756
 1.49975787    0.03326838   -0.45653367
 1.67318946   -0.71380567   -1.23169086
 1.78022566    1.00920323   -0.85413421
 2.17233464   -0.18526078    0.37196227
-0.72887256   -1.16767278   -0.47573885
-1.43284887   -0.91119840   -1.15784143
-0.12947317   -1.86355767   -0.89707437
-0.66357798    1.27720170   -0.39877503
-1.20613477    1.22116828   -1.37215238
-0.62119433    2.30427370    0.22096659
];

% rand_validation_19
validation_geom_19=[
 0.06536233    0.00045367    0.01461661
 0.01466490   -0.02937224    1.10422765
 1.53968049    0.02765570   -0.44381401
 1.72215213   -0.72969309   -1.20743152
 1.82306847    0.99886049   -0.85849328
 2.21207157   -0.17948121    0.38906533
-0.73774098   -1.13529891   -0.45152433
-0.78280743   -1.16444071   -1.46495787
-0.33273042   -2.01055100   -0.14045822
-0.67644204    1.26280150   -0.41219470
-0.37343744    1.67163369   -1.40318194
-1.55156141    1.78574848    0.21971332
];

% rand_validation_20
validation_geom_20=[
 0.07912262   -0.00154696    0.06234424
 0.05490976   -0.02838708    1.15359876
 1.51823564    0.01461089   -0.44599852
 2.06236155    0.88786041   -0.07942440
 2.04690345   -0.88352846   -0.12250303
 1.52266488    0.05681262   -1.53609413
-0.72901040   -1.12401946   -0.43554227
-0.37169412   -1.45747200   -1.32306445
-0.70074736   -1.90325634    0.20948372
-0.65862725    1.25886153   -0.40045307
-1.26906206    1.77997903    0.36623166
-0.64857655    1.64343502   -1.53947951
];

% rand_validation_21
validation_geom_21=[
 0.04120632    0.02948240    0.03445859
 0.02476703    0.00399636    1.12517560
 1.48426963   -0.00534572   -0.45281284
 1.53926564    0.15403343   -1.53331820
 2.07654647    0.77532444    0.02888321
 1.92170359   -0.97698272   -0.22707719
-0.71671028   -1.12713504   -0.45469589
-1.44472098   -1.40478131    0.18830666
-1.10360782   -0.99833261   -1.38186966
-0.67291600    1.30095741   -0.38154223
-0.67500597    1.47904869   -1.48282833
-1.26008192    2.04558975    0.35890524
];

% rand_validation_22
validation_geom_22=[
 0.01161235   -0.00095358    0.02301032
 0.01914678   -0.01530257    1.11734600
 1.46304867    0.01580275   -0.46836971
 2.01263761   -0.82048894   -0.03394877
 1.50807226   -0.05029621   -1.55771831
 1.95651791    0.93540068   -0.15389247
-0.70447249   -1.18102599   -0.46430698
-1.60550544   -0.94740270   -0.86605073
-0.17992612   -1.65939029   -1.18581848
-0.64946551    1.30097033   -0.40030428
-1.31232564    1.21897801   -1.29358290
-0.47590469    2.35781047    0.14306470
];

% rand_validation_23
validation_geom_23=[
 0.03130859   -0.02093900    0.00463046
 0.02885345    0.01317149    1.10330988
 1.49096012    0.01758368   -0.46100518
 1.98854647    0.93975185   -0.15577985
 2.04463857   -0.82313006   -0.04279998
 1.54077293   -0.04513847   -1.55109111
-0.68859103   -1.19428994   -0.45468874
-0.17661681   -1.71511840   -1.15211843
-0.95165379   -1.81912499    0.29186079
-0.65772197    1.28353114   -0.39720142
-0.05017240    2.18961919   -0.16986943
-1.75223855    1.38711398   -0.87377810
];

% rand_validation_24
validation_geom_24=[
 0.08473174    0.02360518    0.08226364
 0.07888260    0.03067245    1.17702015
 1.52831091    0.00084866   -0.43213328
 1.80547298    0.95033864   -0.89561362
 2.23401918   -0.20875075    0.36938384
 1.65375820   -0.76032374   -1.20473487
-0.69095386   -1.10683312   -0.43794457
-0.11530220   -1.88653082   -0.71969267
-1.42109373   -1.40901368    0.19014221
-0.68446516    1.25002876   -0.38707929
-0.48166028    1.54712766   -1.43864370
-1.51606262    1.81558202    0.27148478
];

% rand_validation_25
validation_geom_25=[
 0.02624593    0.01756130   -0.01543522
-0.00122376    0.01800878    1.08150028
 1.49008392   -0.00555514   -0.47120403
 2.15865563    0.31718430    0.32619391
 1.76030124   -1.02701678   -0.73353970
 1.65105865    0.64275540   -1.33194199
-0.72978693   -1.15353896   -0.45601726
-1.49404946   -1.38600714    0.16256017
-1.07999199   -1.06697885   -1.40204145
-0.67783923    1.32026618   -0.37881724
-1.78735955    1.26180363   -0.30586504
-0.13529979    2.33944276   -0.71324955
];

% rand_validation_26
validation_geom_26=[
 0.05778273    0.01872216    0.04676708
 0.02619644   -0.00707190    1.13809112
 1.49937632   -0.02012532   -0.45999158
 1.62584535    0.64241266   -1.31569736
 2.18656308    0.32009630    0.31571883
 1.77748014   -1.03699221   -0.73352058
-0.70915740   -1.12925858   -0.46275197
-1.67560529   -1.10324538   -0.15199686
-0.72262444   -1.10516061   -1.47814626
-0.67380773    1.28833731   -0.39396785
-1.46275989    1.64219644    0.30578910
-0.52794239    1.82532802   -1.46177936
];

% rand_validation_27
validation_geom_27=[
 0.06315443    0.01380363    0.07105692
 0.05205599    0.05661190    1.16911546
 1.50648354   -0.02087016   -0.43820851
 1.67059405    0.71992999   -1.22424001
 2.21141608    0.20042729    0.36341252
 1.75376989   -0.99979326   -0.84785767
-0.71348063   -1.10463063   -0.47472340
-0.29746391   -1.98997042   -0.21068834
-1.66133420   -1.08481640   -0.11510151
-0.68571261    1.26581812   -0.38549431
-0.23938062    1.81742126   -1.23970696
-1.72316055    1.62110757    0.10552432
];

% rand_validation_28
validation_geom_28=[
 0.07069249   -0.01124445    0.06496917
 0.04531780   -0.02060848    1.15662570
 1.51224325    0.02235029   -0.44181535
 1.98194251   -0.95458137   -0.31388237
 1.51587503    0.26371791   -1.50619257
 2.10814049    0.77488454    0.07752783
-0.72496639   -1.13472779   -0.44581985
-0.29910589   -1.53471540   -1.27304161
-0.78817389   -1.87344002    0.24239379
-0.65541960    1.26453356   -0.38901870
-1.19453307    1.83086585    0.39948163
-0.69738672    1.62455546   -1.53456421
];

% rand_validation_29
validation_geom_29=[
 0.01391745    0.02271422   -0.00657372
-0.00026602    0.00428059    1.09075755
 1.46813778   -0.00646004   -0.46779141
 2.01652694   -0.78554323    0.05892632
 1.52474821   -0.20261235   -1.54094885
 1.94221409    0.95435240   -0.27179260
-0.69618065   -1.16910567   -0.45343418
-1.64433698   -1.21000381   -0.09946266
-0.73352669   -1.22547263   -1.46493426
-0.67008416    1.33417044   -0.39394921
-1.72110167    1.21645518   -0.74583474
-0.16390265    2.42151241   -0.32132717
];

% rand_validation_30
validation_geom_30=[
 0.08816460    0.02288337    0.07972663
 0.07689052    0.00319151    1.17308765
 1.53332337    0.00832944   -0.43577483
 1.81258219    0.97385546   -0.85494956
 2.23508315   -0.26664507    0.35033149
 1.64325546   -0.71080337   -1.24956407
-0.71235076   -1.10798605   -0.42779190
-0.15454661   -1.74208615   -0.98123968
-1.15637702   -1.63275892    0.31194107
-0.67714127    1.26124546   -0.39712830
-1.50687757    1.58282437    0.26791067
-0.50044342    1.79899221   -1.45653366
];
