# Supplementary material for: Dihedral–torsion model potentials that include angle-damping factors
Source: RSC Adv. 2025 Mar 7;15(10):7257–306. doi: 10.1039/d4ra08960j (PMC11886958; doi:10.1039/d4ra08960j)
Supplement: RA-015-D4RA08960J-s001 [file RA-015-D4RA08960J-s001.zip › 2_amino_propanal_torsion_forcefield/torsion_scan_12_10_1_7.m]

% symmetry unique torsion scan geometries
% 12_10_1_7 dihedral = 0 degrees
training_geom_31=[
 0.00105365    0.00144829   -0.00044080
 0.00255188    0.00492261    1.09953030
 1.45815554   -0.00198854   -0.46542456
 1.99155650    0.88084404   -0.11017144
 1.96302765   -0.89008120   -0.08830554
 1.51101310   -0.01332396   -1.55690988
-0.68926014   -1.19099237   -0.45297878
-1.68173559   -1.11953237   -0.25510589
-0.61293901   -1.27429883   -1.46159646
-0.65808522    1.31418516   -0.39362643
-0.13171447    2.22465077   -0.03145692
-1.67453703    1.40612928   -1.03063188
];

% 12_10_1_7 dihedral = -20 degrees
training_geom_32=[
-0.00513542   -0.00916034    0.00303967
-0.01761233   -0.03314306    1.09950149
 1.45820391    0.01120898   -0.45186256
 1.97936710    0.89800368   -0.08704065
 1.96792282   -0.87519174   -0.07718099
 1.51273221    0.00953191   -1.54265660
-0.68018114   -1.19874628   -0.48333445
-1.63942423   -1.22231027   -0.15544074
-0.73042927   -1.17809341   -1.49703546
-0.64436744    1.30887527   -0.40762433
-0.32735295    2.19089143    0.19138408
-1.40096274    1.43828285   -1.33439726
];

% 12_10_1_7 dihedral = -40 degrees
training_geom_33=[
-0.00006742   -0.00848876    0.00948272
-0.02166117   -0.04786265    1.10317682
 1.46046044    0.01171799   -0.44861031
 1.98779835    0.88829071   -0.06736952
 1.96473985   -0.88578060   -0.09258190
 1.50772004    0.03484791   -1.53899711
-0.67937524   -1.19535025   -0.49173652
-1.62401711   -1.24936729   -0.12752513
-0.75984012   -1.14518549   -1.50265101
-0.64458843    1.30751186   -0.41367389
-0.63035508    2.12252497    0.34258100
-1.09515779    1.50436366   -1.51267885
];

% 12_10_1_7 dihedral = -60 degrees
training_geom_34=[
 0.02444943    0.00859612    0.01877843
-0.00569635   -0.03619233    1.11066938
 1.47648013    0.00085807   -0.44985039
 2.02839500    0.85129615   -0.04541985
 1.95859784   -0.92067038   -0.12538209
 1.51768816    0.05883221   -1.53867295
-0.67722496   -1.17259019   -0.48794200
-1.61846969   -1.22897031   -0.11471530
-0.75822457   -1.11703171   -1.49858680
-0.65578762    1.30540026   -0.42046302
-1.02770255    1.97317825    0.38656228
-0.80387372    1.61082888   -1.57615257
];

% 12_10_1_7 dihedral = -80 degrees
training_geom_35=[
 0.05294320    0.02913933    0.02784946
 0.01411499   -0.01867824    1.11896873
 1.49678719   -0.01005759   -0.44757272
 2.06584349    0.82591535   -0.03801074
 1.96077502   -0.94412902   -0.13280961
 1.54034076    0.05779744   -1.53517191
-0.68189682   -1.13637137   -0.48556836
-1.61798748   -1.19284717   -0.09915636
-0.76855549   -1.07724669   -1.49527252
-0.66508294    1.29663940   -0.42678986
-1.39215043    1.72640366    0.29687584
-0.55259928    1.77296754   -1.52769203
];

% 12_10_1_7 dihedral = -100 degrees
training_geom_36=[
 0.05976161    0.03497186    0.02585023
 0.01455935   -0.01287261    1.11790433
 1.50197505   -0.01488391   -0.44413164
 2.06689120    0.83152063   -0.05237001
 1.96646053   -0.94146853   -0.10904589
 1.55316300    0.03127459   -1.53255133
-0.69048961   -1.12246030   -0.48706400
-1.62872315   -1.17054206   -0.10527743
-0.76664113   -1.07866150   -1.49814606
-0.66734934    1.29336617   -0.42529613
-1.61314189    1.49869095    0.12455098
-0.34837036    1.97676232   -1.36414938
];

% 12_10_1_7 dihedral = -120 degrees
training_geom_37=[
 0.04793956    0.02879509    0.00920696
-0.00081866   -0.01058100    1.10376018
 1.49555002   -0.01542452   -0.44409081
 2.04446976    0.84837508   -0.07042263
 1.96805152   -0.92810330   -0.08365901
 1.55803723    0.00444771   -1.53345497
-0.69287607   -1.13678850   -0.49062404
-1.63854231   -1.17457648   -0.12714138
-0.74825876   -1.12245949   -1.50374222
-0.66472176    1.30257864   -0.42013651
-1.72737485    1.35332238   -0.09060673
-0.19560027    2.17290694   -1.10574397
];

% 12_10_1_7 dihedral = -140 degrees
training_geom_38=[
 0.03264218    0.02063376   -0.01144431
-0.01540365   -0.00714160    1.08558206
 1.48794704   -0.01468925   -0.44748431
 2.01750637    0.86778157   -0.09232610
 1.97037095   -0.91073737   -0.06018574
 1.56023639   -0.02497240   -1.53725717
-0.69115372   -1.15568949   -0.49524068
-1.64491128   -1.18653067   -0.15367596
-0.72235556   -1.17384536   -1.50903665
-0.66149684    1.31681399   -0.41288911
-1.77271174    1.26776707   -0.34587843
-0.11458731    2.32091379   -0.78446441
];

% 12_10_1_7 dihedral = -160 degrees
training_geom_39=[
 0.01926447    0.01360010   -0.01949352
-0.01878956   -0.00802889    1.07812268
 1.47941426   -0.01149578   -0.45315853
 1.99248616    0.88639005   -0.11367162
 1.97427599   -0.89213275   -0.04690898
 1.55221455   -0.04752482   -1.54297572
-0.68913086   -1.16837483   -0.49571997
-1.65071359   -1.19557791   -0.17764091
-0.69291108   -1.21497478   -1.50868954
-0.65803434    1.32830875   -0.40452924
-1.73987639    1.22702156   -0.65353219
-0.11944951    2.40218530   -0.43354362
];

% 12_10_1_7 dihedral = +20 degrees
training_geom_40=[
 0.00960794    0.00863654   -0.00400161
 0.00753301    0.02343493    1.09658327
 1.46235954   -0.01367948   -0.47017442
 2.00485267    0.86458056   -0.11721919
 1.96178508   -0.90493397   -0.09340572
 1.51743770   -0.02736243   -1.56204962
-0.69415938   -1.18309728   -0.44628021
-1.69107933   -1.07555464   -0.28842382
-0.57620233   -1.30215506   -1.44726243
-0.66650483    1.31754719   -0.39442817
-0.02443962    2.22309922   -0.33033939
-1.82731819    1.41192930   -0.69645459
];

% 12_10_1_7 dihedral = +40 degrees
training_geom_41=[
 0.01998651    0.01197374   -0.00118968
-0.00205877    0.01108214    1.09665373
 1.47124539   -0.01694970   -0.46095793
 2.01722823    0.85513231   -0.09730299
 1.96453694   -0.91491641   -0.09260017
 1.53275186   -0.01874472   -1.55295668
-0.68922119   -1.17712423   -0.46006228
-1.67532551   -1.10158771   -0.23267950
-0.62653758   -1.25130966   -1.47051108
-0.66720859    1.31721104   -0.40660757
 0.00153869    2.15614641   -0.69909201
-1.86039647    1.47062367   -0.38359010
];

% 12_10_1_7 dihedral = +60 degrees
training_geom_42=[
 0.03453232    0.01852561    0.01272074
-0.00429048   -0.00559270    1.10664872
 1.48115327   -0.01488499   -0.44961890
 2.03430513    0.84634860   -0.07024191
 1.96857854   -0.92367393   -0.09992110
 1.54183043    0.00488746   -1.54164960
-0.68986791   -1.16009062   -0.47008361
-1.66579676   -1.10627124   -0.19826631
-0.66099271   -1.20609991   -1.48403003
-0.66722510    1.31010698   -0.41039019
-0.09099506    1.99217959   -1.07452513
-1.79446474    1.58391351   -0.08918460
];

% 12_10_1_7 dihedral = +80 degrees
training_geom_43=[
 0.04863348    0.02838967    0.02901799
 0.00384547   -0.00726324    1.12017650
 1.49019102   -0.01128350   -0.44453212
 2.05655775    0.83253254   -0.04644726
 1.96650391   -0.93601849   -0.12097553
 1.54341097    0.03485281   -1.53607445
-0.69126172   -1.13526216   -0.47469225
-1.66287196   -1.09600049   -0.18706622
-0.66870758   -1.17430431   -1.48910162
-0.66843613    1.29773928   -0.41120824
-0.29208686    1.75675161   -1.35388269
-1.64125125    1.74600957    0.13931515
];

% 12_10_1_7 dihedral = +100 degrees
training_geom_44=[
 0.04783571    0.03072197    0.03616701
 0.00848284   -0.00227326    1.12663181
 1.48755227   -0.00624172   -0.44837290
 2.06171358    0.82404857   -0.03455565
 1.95675853   -0.94283726   -0.14783633
 1.53326907    0.06235016   -1.53904602
-0.69019927   -1.13015288   -0.47418367
-1.66048452   -1.11066608   -0.18127186
-0.66715653   -1.17144379   -1.48812606
-0.66596914    1.29247445   -0.41281198
-0.52272267    1.53996190   -1.49037823
-1.40898972    1.94636623    0.27293691
];

% 12_10_1_7 dihedral = +120 degrees
training_geom_45=[
 0.02984347    0.02286491    0.03500279
 0.00340913   -0.00169573    1.12596718
 1.47205699    0.00026182   -0.45576580
 2.04146798    0.83030546   -0.03628163
 1.94411717   -0.93785628   -0.16368674
 1.51299710    0.07670782   -1.54612207
-0.68888178   -1.14849419   -0.46871413
-1.65959358   -1.14955168   -0.17745318
-0.66259068   -1.19899596   -1.48170466
-0.65631999    1.29979778   -0.41258701
-0.75349709    1.39231350   -1.51984096
-1.10901748    2.14264843    0.31716406
];

% 12_10_1_7 dihedral = +140 degrees
training_geom_46=[
 0.00885088    0.01387557    0.03098427
-0.00344963   -0.00242513    1.12280859
 1.45567884    0.00591795   -0.46113979
 2.01247814    0.84529416   -0.04505743
 1.93535681   -0.92664283   -0.16383670
 1.49529741    0.07660847   -1.55196718
-0.68882742   -1.16937092   -0.46106135
-1.66108686   -1.18504678   -0.17654457
-0.65462112   -1.23444587   -1.47250351
-0.64655699    1.31155260   -0.41197036
-1.00827575    1.29803306   -1.46712376
-0.77787829    2.29126856    0.27279843
];

% 12_10_1_7 dihedral = +160 degrees
training_geom_47=[
-0.00036520    0.00945701    0.01941110
-0.00733357   -0.00392914    1.11261232
 1.45267446    0.00520778   -0.46186081
 1.99031152    0.86548718   -0.06556516
 1.94195176   -0.91179519   -0.13469486
 1.49867466    0.04590850   -1.55381448
-0.68838880   -1.17906809   -0.46262991
-1.65983189   -1.20470372   -0.17689818
-0.65452662   -1.25144728   -1.47323395
-0.64534306    1.32296385   -0.41020680
-1.30194712    1.24336218   -1.30827168
-0.46601431    2.38024882    0.13260319
];

% 12_10_1_7 dihedral = +180 degrees
training_geom_48=[
 0.00687942    0.00974248   -0.00469195
-0.01256077   -0.00746542    1.09098769
 1.46611596   -0.00335421   -0.45843175
 1.98243105    0.88543383   -0.09979253
 1.96386760   -0.89396040   -0.07743963
 1.52789973   -0.01659180   -1.54986920
-0.68789139   -1.17646606   -0.48080988
-1.65517050   -1.20460240   -0.18151930
-0.66913461   -1.24211335   -1.49225386
-0.65250630    1.33061973   -0.40533362
-1.58362490    1.22154314   -1.00897494
-0.23276982    2.41709247   -0.10994979
];
