# Supplementary material for: Dihedral–torsion model potentials that include angle-damping factors
Source: RSC Adv. 2025 Mar 7;15(10):7257–306. doi: 10.1039/d4ra08960j (PMC11886958; doi:10.1039/d4ra08960j)
Supplement: RA-015-D4RA08960J-s001 [file RA-015-D4RA08960J-s001.zip › 2_amino_propanal_torsion_forcefield/torsion_scan_4_3_1_2.m]

% symmetry unique torsion scan geometries
% 4_3_1_2 dihedral = 0 degrees
training_geom_7=[
-0.00300938   -0.00241849   -0.00390111
-0.02763396   -0.01087951    1.09339463
 1.47470361    0.01039718   -0.45798370
 2.16008800    0.00834599    0.38783729
 1.67258403   -0.88413211   -1.04691871
 1.71091303    0.87945392   -1.07513978
-0.69099877   -1.19359815   -0.47128764
-1.67349782   -1.14992236   -0.22108130
-0.66766844   -1.22940878   -1.48566316
-0.66522472    1.30941943   -0.39627288
-0.13891137    2.21970357   -0.03317698
-1.67515657    1.40161071   -1.04311684
];

% 4_3_1_2 dihedral = -20 degrees
training_geom_8=[
-0.00395930   -0.00770940    0.00300810
-0.00840624    0.00430038    1.10203551
 1.46157396    0.01304956   -0.47101764
 2.13381403    0.37917893    0.30365486
 1.76465002   -1.01079288   -0.69156673
 1.59797500    0.61029334   -1.37407197
-0.70053308   -1.19127375   -0.46388248
-1.69918720   -1.08960299   -0.31341139
-0.58228928   -1.28834166   -1.46738138
-0.66650605    1.30896011   -0.37179119
-0.12930673    2.21511709   -0.01461258
-1.69153718    1.40910849   -0.99395772
];

% 4_3_1_2 dihedral = -40 degrees
training_geom_9=[
-0.00260327   -0.00530269    0.00458375
 0.00831653    0.00928905    1.10462511
 1.45254767    0.00586168   -0.47662969
 2.06839179    0.67289691    0.12636089
 1.86221831   -0.99911849   -0.37200577
 1.52668846    0.29995216   -1.52562770
-0.70174532   -1.18948575   -0.45359509
-1.70282461   -1.07269526   -0.33467405
-0.55451887   -1.31608322   -1.44973294
-0.66329218    1.31166864   -0.37051983
-0.13358772    2.21725229   -0.00123318
-1.68255740    1.41225998   -1.00220124
];

% 4_3_1_2 dihedral = -60 degrees
training_geom_10=[
 0.00000000    0.00000000    0.00000000
 0.00000000    0.00000000    1.09956988
 1.45820177    0.00000000   -0.46356210
 1.99185980    0.87948715   -0.10039937
 1.96160572   -0.89180977   -0.09335307
 1.51151124   -0.00215156   -1.55500083
-0.68750024   -1.19241216   -0.45670064
-1.67686789   -1.13377457   -0.24036427
-0.62860402   -1.26121995   -1.46760095
-0.65607060    1.31347984   -0.39549036
-0.15056485    2.22194489    0.00002729
-1.64523690    1.40835030   -1.07368400   
];

% 4_3_1_2 dihedral = +20 degrees
training_geom_11=[
-0.00043293    0.00607702   -0.00806231
-0.02372424   -0.01794684    1.08889648
 1.47390642    0.00256233   -0.45707967
 2.12889009   -0.36730323    0.32948252
 1.59139642   -0.62206357   -1.34176213
 1.81961007    1.00831464   -0.70851008
-0.68316536   -1.19241781   -0.46705672
-1.65274553   -1.18127855   -0.16888850
-0.70597903   -1.21037907   -1.48171704
-0.66261628    1.31349521   -0.41376274
-0.15543459    2.22705214   -0.03229898
-1.65296052    1.39847761   -1.09079929
];

% 4_3_1_2 dihedral = +40 degrees
training_geom_12=[
 0.00141202    0.00684361   -0.00692891
-0.00852450   -0.01301740    1.09120506
 1.46580744    0.00251963   -0.46213705
 2.05747357   -0.66881361    0.15740382
 1.53751143   -0.31229510   -1.50428556
 1.90831057    0.99808524   -0.38033142
-0.67945162   -1.19184592   -0.46355414
-1.65180933   -1.17809731   -0.17526240
-0.69073333   -1.21916481   -1.47803463
-0.65943866    1.31536127   -0.41085947
-0.16451380    2.22755891   -0.01057286
-1.63815233    1.40248220   -1.10459309
];
