# Supplementary material for: Dihedral–torsion model potentials that include angle-damping factors
Source: RSC Adv. 2025 Mar 7;15(10):7257–306. doi: 10.1039/d4ra08960j (PMC11886958; doi:10.1039/d4ra08960j)
Supplement: RA-015-D4RA08960J-s001 [file RA-015-D4RA08960J-s001.zip › 2_amino_propanal_torsion_forcefield/torsion_scan_8_7_1_3.m]

% symmetry unique torsion scan geometries
% 8_7_1_3 dihedral = 0 degrees
training_geom_13=[
 0.02823227   -0.02420976    0.01819800
 0.04739367    0.00982930    1.11806115
 1.48269654    0.01895533   -0.46297253
 1.97170590    0.95303645   -0.18221260
 2.04812124   -0.80661675   -0.03032746
 1.51873813   -0.06553607   -1.55171180
-0.67488137   -1.19957436   -0.44937874
-0.10777783   -1.80977022   -1.01727259
-1.13177174   -1.72598369    0.27789475
-0.65478308    1.28127172   -0.38175460
-0.15065628    2.18124009    0.04104271
-1.62983749    1.39297677   -1.06952932
];

% 8_7_1_3 dihedral = -20 degrees
training_geom_14=[
 0.02480233   -0.03092786    0.03126862
 0.03912099   -0.01933772    1.12670182
 1.47557781    0.02957982   -0.47656984
 1.97799188    0.94860699   -0.16719322
 2.04588745   -0.81692949   -0.09270179
 1.48635606   -0.00875195   -1.56815359
-0.72395184   -1.19185854   -0.42244273
-0.31088881   -1.61424911   -1.24387602
-0.76206420   -1.90493132    0.29286690
-0.63734188    1.27681470   -0.38804816
-0.23225062    2.16923899    0.14145581
-1.47933616    1.39677614   -1.23337728
];

% 8_7_1_3 dihedral = -40 degrees
training_geom_15=[
 0.02855042   -0.03175306    0.03741676
 0.04294854   -0.02936485    1.13205111
 1.47978649    0.03328510   -0.47977244
 1.99314382    0.93772536   -0.14442517
 2.04496826   -0.82884382   -0.12335492
 1.48444134    0.02446086   -1.57165961
-0.74384331   -1.18077454   -0.40610647
-0.55486695   -1.39736502   -1.37830079
-0.48234922   -2.00149929    0.12730439
-0.63199207    1.26666158   -0.39322373
-0.26569675    2.16582777    0.14964459
-1.43418523    1.36953105   -1.28051524
];

% 8_7_1_3 dihedral = -60 degrees
training_geom_16=[
 0.03236234   -0.03120894    0.03519642
 0.05165481   -0.02833346    1.13065561
 1.48639230    0.03527967   -0.47920441
 2.00410563    0.92975192   -0.12373337
 2.04403380   -0.83571387   -0.13218356
 1.49766742    0.04147922   -1.57077595
-0.74419049   -1.17354679   -0.40873960
-0.81501392   -1.18943032   -1.42022000
-0.29816392   -2.03736653   -0.12314045
-0.63368852    1.25780689   -0.39836460
-0.27008694    2.16478530    0.12997549
-1.44376092    1.34237616   -1.28213672
];

% 8_7_1_3 dihedral = -80 degrees
training_geom_17=[
 0.03204458   -0.02855142    0.02547510
 0.05337064   -0.01765191    1.12291421
 1.48997407    0.03463713   -0.47578911
 2.01020291    0.91909722   -0.09984068
 2.03617902   -0.84467794   -0.13135079
 1.51496593    0.05289388   -1.56682595
-0.73704777   -1.17011877   -0.42734039
-1.07328746   -1.01932714   -1.37196349
-0.18443308   -2.01777422   -0.41388280
-0.63922466    1.25553693   -0.40327162
-0.25325375    2.16780548    0.09648487
-1.48838693    1.32827621   -1.25226844
];

% 8_7_1_3 dihedral = -100 degrees
training_geom_18=[
 0.02670826   -0.02167071    0.00984385
 0.04394619    0.00043324    1.11013163
 1.48785115    0.02793378   -0.47061490
 2.01179257    0.90058915   -0.07411210
 2.01783194   -0.86148140   -0.12662709
 1.53101353    0.05821179   -1.56085209
-0.72776957   -1.16935262   -0.45102789
-1.30995478   -0.91353504   -1.24105483
-0.12834469   -1.93792407   -0.71813444
-0.64696208    1.26395849   -0.40645839
-0.21828223    2.17811399    0.05218016
-1.55943189    1.33318793   -1.18842402
];

% 8_7_1_3 dihedral = -120 degrees
training_geom_19=[
 0.01836491   -0.01178806   -0.00327171
 0.02692319    0.01881414    1.09920856
 1.48005642    0.01506582   -0.46476725
 2.00980333    0.87854625   -0.05803299
 1.99263657   -0.88333763   -0.11824395
 1.53861466    0.05095435   -1.55447658
-0.71674500   -1.17427504   -0.46290416
-1.50576409   -0.88348104   -1.03118668
-0.13845374   -1.79005365   -1.01792092
-0.65427212    1.28011260   -0.40767558
-0.17915075    2.19503004    0.00261658
-1.63074948    1.35132849   -1.10828758
];

% 8_7_1_3 dihedral = -140 degrees
training_geom_20=[
 0.01002927   -0.00399725   -0.00755452
 0.00889974    0.02410346    1.09501837
 1.47066542    0.00328784   -0.45961535
 2.00479140    0.86667835   -0.06032341
 1.97182379   -0.89808407   -0.10604985
 1.53560903    0.03221057   -1.54983541
-0.70134422   -1.18473377   -0.46194881
-1.63908359   -0.92861838   -0.75590514
-0.24573975   -1.58851292   -1.27128615
-0.65848893    1.29613479   -0.40706406
-0.14786054    2.21110303   -0.03816265
-1.67496889    1.37319896   -1.04709680
];

% 8_7_1_3 dihedral = -160 degrees
training_geom_21=[
 0.00315178   -0.00044065   -0.00480191
-0.00109438    0.01198782    1.09627859
 1.46252634   -0.00085668   -0.45968921
 1.99581807    0.87291698   -0.08305412
 1.96349205   -0.89612806   -0.09309834
 1.52387380    0.00742252   -1.55077484
-0.68887932   -1.19153333   -0.45955148
-1.69207800   -1.03699035   -0.44783707
-0.45088117   -1.38356862   -1.42690949
-0.65852900    1.30835263   -0.40159810
-0.13902062    2.22018302   -0.03392155
-1.67375424    1.39588394   -1.04148523
];

% 8_7_1_3 dihedral = +20 degrees
training_geom_22=[
 0.03367719   -0.01167426    0.01638898
 0.05846322    0.05156073    1.12156417
 1.48974482    0.00308620   -0.44765468
 1.98509433    0.93216233   -0.16371285
 2.03818359   -0.82401370    0.00420730
 1.54252181   -0.09552302   -1.53404918
-0.65060674   -1.18893812   -0.45583040
-0.03857304   -1.94312277   -0.72068837
-1.42188867   -1.50394863    0.10931636
-0.67157022    1.27673271   -0.37734683
-0.10454192    2.19281057   -0.09497238
-1.75086517    1.35695038   -0.89524771
];

% 8_7_1_3 dihedral = +40 degrees
training_geom_23=[
 0.03119542   -0.00224098    0.01822945
 0.05210831    0.07466580    1.12597603
 1.48834399   -0.00629751   -0.43806724
 2.00027727    0.90324187   -0.12116535
 2.01725044   -0.85574387   -0.00372601
 1.54703396   -0.08161286   -1.52522099
-0.66215155   -1.17081245   -0.46308688
-0.10538174   -2.01034602   -0.41971394
-1.58125188   -1.30656377   -0.07069321
-0.67921277    1.27413057   -0.37976314
-0.09320096    2.19729519   -0.17655585
-1.79507870    1.33482508   -0.82085743
];

% 8_7_1_3 dihedral = +60 degrees
training_geom_24=[
 0.02777519    0.00025600    0.02178664
 0.03878284    0.07794342    1.12955353
 1.48601076   -0.00629846   -0.43321523
 2.01065977    0.88330170   -0.08027416
 2.00179775   -0.87918445   -0.03078817
 1.54370638   -0.04699013   -1.52162927
-0.67825077   -1.15897194   -0.47072257
-0.27297500   -2.02581536   -0.14792894
-1.66937408   -1.12655600   -0.27465992
-0.68032501    1.27105276   -0.38506024
-0.09005877    2.19691132   -0.21780139
-1.80474846    1.32074653   -0.80878636
];

% 8_7_1_3 dihedral = +80 degrees
training_geom_25=[
 0.02297446   -0.00319372    0.02644091
 0.02672646    0.06688726    1.13203258
 1.48226317   -0.00017699   -0.43372057
 2.01235223    0.87901633   -0.06117750
 1.99441508   -0.88622493   -0.05751839
 1.53316272   -0.01645551   -1.52285708
-0.69364118   -1.15757938   -0.47371540
-0.51104203   -1.98889480    0.07094517
-1.69067980   -0.98028251   -0.50579743
-0.67505857    1.26951059   -0.39004179
-0.08823892    2.19490660   -0.21685431
-1.78736748    1.31733417   -0.84705441
];

% 8_7_1_3 dihedral = +100 degrees
training_geom_26=[
 0.01590688   -0.00781812    0.02986748
 0.02087898    0.04482421    1.13203712
 1.47590600    0.00669379   -0.44075449
 2.00777056    0.88484228   -0.06702589
 1.98903092   -0.88328684   -0.07729218
 1.51706766   -0.00138601   -1.53043244
-0.70595414   -1.16422268   -0.47084771
-0.78405081   -1.89544103    0.22207821
-1.64049045   -0.88943561   -0.75609850
-0.66576505    1.27379384   -0.39186972
-0.09405664    2.19732983   -0.16985039
-1.74308290    1.32727253   -0.92662072
];

% 8_7_1_3 dihedral = +120 degrees
training_geom_27=[
 0.00762852   -0.00914277    0.02885119
 0.02061027    0.01623545    1.12755763
 1.46788686    0.01072052   -0.45177550
 2.00050844    0.89331411   -0.08957017
 1.98142380   -0.87784737   -0.08744394
 1.50184630   -0.00205191   -1.54192946
-0.71144997   -1.17450538   -0.46376357
-1.06113542   -1.74780786    0.29120995
-1.51021716   -0.87131135   -1.01294590
-0.65744597    1.28479488   -0.38966177
-0.11902544    2.20555982   -0.08651544
-1.67767730    1.34947424   -1.02581023
];

% 8_7_1_3 dihedral = +140 degrees
training_geom_28=[
 0.00141250   -0.00675448    0.02184359
 0.01980337   -0.00792014    1.11834429
 1.46048724    0.00948181   -0.46317675
 1.99254105    0.89876753   -0.11771730
 1.97376679   -0.87443017   -0.08865252
 1.49302225   -0.01469615   -1.55370747
-0.70852661   -1.18348045   -0.45562567
-1.31636873   -1.56044531    0.25928112
-1.29896340   -0.93052644   -1.24200149
-0.65275656    1.29986183   -0.38640704
-0.15746924    2.21445644    0.00131694
-1.61358949    1.38110604   -1.10702452
];

% 8_7_1_3 dihedral = +160 degrees
training_geom_29=[
-0.00151440   -0.00284475    0.01222134
 0.01277964   -0.01579973    1.10888043
 1.45596748    0.00531474   -0.46902905
 1.98651429    0.89853871   -0.13332129
 1.96862246   -0.87481077   -0.08519171
 1.49313025   -0.02512802   -1.55994930
-0.69860022   -1.18909294   -0.45197156
-1.52232533   -1.36467422    0.11042162
-1.02375190   -1.05129375   -1.40353359
-0.65193558    1.31177277   -0.38636128
-0.17780761    2.21915463    0.04641760
-1.59071757    1.40814432   -1.13298208
];

% 8_7_1_3 dihedral = +180 degrees
training_geom_30=[
-0.00098550   -0.00032048    0.00287596
 0.00243844   -0.00568086    1.10162601
 1.45671977    0.00107919   -0.46579732
 1.98750893    0.88874209   -0.11810692
 1.96478981   -0.88327289   -0.08478651
 1.50541081   -0.01739559   -1.55715678
-0.68892854   -1.19209223   -0.45501441
-1.65334353   -1.18716260   -0.14160276
-0.72494712   -1.20477295   -1.46927824
-0.65467151    1.31466534   -0.39248242
-0.15967542    2.22175058    0.01913390
-1.62723157    1.41215325   -1.09391583
];
