# Supplementary material for: Dihedral–torsion model potentials that include angle-damping factors
Source: RSC Adv. 2025 Mar 7;15(10):7257–306. doi: 10.1039/d4ra08960j (PMC11886958; doi:10.1039/d4ra08960j)
Supplement: RA-015-D4RA08960J-s001 [file RA-015-D4RA08960J-s001.zip › 2_amino_propanal_torsion_forcefield/training_energies.m]

training_E=[
-248.61477002
-248.61374558
-248.61303664
-248.61305954
-248.61412513
-248.61287881
-248.60993926
-248.61132200
-248.61368936
-248.61476834
-248.61124542
-248.61366376
-248.60664751
-248.60730467
-248.60958514
-248.61173042
-248.61303556
-248.61355498
-248.61374175
-248.61413496
-248.61463830
-248.60837280
-248.61098140
-248.61312570
-248.61407956
-248.61391736
-248.61343528
-248.61353978
-248.61422429
-248.61473284
-248.61475712
-248.61421709
-248.61248589
-248.61092345
-248.61116491
-248.61236185
-248.61287543
-248.61258964
-248.61200353
-248.61374690
-248.61181100
-248.61097067
-248.61199695
-248.61335304
-248.61373821
-248.61327523
-248.61237139
-248.61176747
-248.61030820
-248.60760150
-248.60676111
-248.60837370
-248.61047867
-248.60916071
-248.60694037
-248.61156994
-248.60588220
-248.60602003
-248.60431862
-248.60416774
-248.60636437
-248.60579763
-248.60795322
-248.60751431
-248.60601604
-248.60277258
-248.60712016
-248.60518562
-248.60746563
-248.61084055
-248.61216924
-248.61127399
-248.60889920
-248.61001025
-248.61009697
-248.60869487
-248.61057408
-248.60882923
];
