# Supplementary material for: Dihedral–torsion model potentials that include angle-damping factors
Source: RSC Adv. 2025 Mar 7;15(10):7257–306. doi: 10.1039/d4ra08960j (PMC11886958; doi:10.1039/d4ra08960j)
Supplement: RA-015-D4RA08960J-s001 [file RA-015-D4RA08960J-s001.zip › 2_amino_propanal_torsion_forcefield/validation_energies.m]

validation_E=[
-248.60537646
-248.60238040
-248.60862198
-248.60674356
-248.60486603
-248.60637200
-248.60609743
-248.60305414
-248.61217475
-248.60301908
-248.61057351
-248.60816943
-248.60552026
-248.60729013
-248.60997343
-248.60474910
-248.60938841
-248.60249988
-248.60204354
-248.60746431
-248.61097237
-248.60877154
-248.60615101
-248.60580434
-248.60800906
-248.60820364
-248.60618131
-248.60577978
-248.61155818
-248.60170209
];
