# Supplementary material for: Dihedral–torsion model potentials that include angle-damping factors
Source: RSC Adv. 2025 Mar 7;15(10):7257–306. doi: 10.1039/d4ra08960j (PMC11886958; doi:10.1039/d4ra08960j)
Supplement: RA-015-D4RA08960J-s001 [file RA-015-D4RA08960J-s001.zip › DHHD_forcefield_freqs_ADLD/calc_potential.m]

function potential_energy = calc_potential(displaced_geom,kHC,kCC,kHCC,kHCCH,HC_eq,CC_eq,HCC_eq)
%UNTITLED2 Summary of this function goes here
%   Detailed explanation goes here
K=2.815891616117388; % constant for tanh angle-damping function
XYZ_A=displaced_geom(2,:); %H atom
XYZ_B=displaced_geom(1,:); %C atom
XYZ_C=displaced_geom(3,:); %C atom
XYZ_D=displaced_geom(4,:); %H atom
length_1 = norm(XYZ_B-XYZ_A);
length_2 = norm(XYZ_C-XYZ_B);
length_3 = norm(XYZ_D-XYZ_C);
angle_1 = compute_bond_angle(XYZ_A, XYZ_B, XYZ_C);
angle_2 = compute_bond_angle(XYZ_B, XYZ_C, XYZ_D);
phi = compute_dihedral_value(XYZ_A, XYZ_B, XYZ_C, XYZ_D);
potential_energy = 0;
potential_energy = potential_energy + kHC*0.5*((length_1 - HC_eq)^2 + (length_3 - HC_eq)^2);
potential_energy = potential_energy + kCC*0.5*(length_2 - CC_eq)^2 ;
if (((pi - angle_1) > 1.0e-9) ||  ((pi - HCC_eq) > 1.0e-9))
    temp1 = 2*(cos(angle_1) - cos(HCC_eq))^2/(sin(angle_1)^2 + 3*(sin(HCC_eq)^2)*tanh(2*sin(angle_1/2))/tanh(2*sin(HCC_eq/2)));
else
    temp1 = 0.0;
end
if (((pi - angle_2) > 1.0e-9) ||  ((pi - HCC_eq) > 1.0e-9))
    temp2 = 2*(cos(angle_2) - cos(HCC_eq))^2/(sin(angle_2)^2 + 3*(sin(HCC_eq)^2)*tanh(2*sin(angle_2/2))/tanh(2*sin(HCC_eq/2)));
else
    temp2 = 0.0;
end
potential_energy = potential_energy + kHCC*(temp1 + temp2);
kangal_ABC = cos(angle_1/2);
kangal_BCD = cos(angle_2/2);
P1_ABC = (kangal_ABC + 3*kangal_ABC^3)/4;
P1_BCD = (kangal_BCD + 3*kangal_BCD^3)/4;
f1ABC = tanh(K*P1_ABC)/tanh(K);
f1BCD = tanh(K*P1_BCD)/tanh(K);
potential_energy = potential_energy + kHCCH*(0.5*(f1ABC^2 + f1BCD^2) + f1ABC*f1BCD*cos(phi));
end
