# Supplementary material for: Dihedral–torsion model potentials that include angle-damping factors
Source: RSC Adv. 2025 Mar 7;15(10):7257–306. doi: 10.1039/d4ra08960j (PMC11886958; doi:10.1039/d4ra08960j)
Supplement: RA-015-D4RA08960J-s001 [file RA-015-D4RA08960J-s001.zip › DHHD_forcefield_freqs_ADLD/compute_bond_angle.m]

function [angle_value] = compute_bond_angle(XYZ_A, XYZ_B, XYZ_C)
%UNTITLED2 Summary of this function goes here
%   Detailed explanation goes here
vector_1 = XYZ_A(:) - XYZ_B(:);
vector_2  = XYZ_C(:) - XYZ_B(:);
length_1 = norm(vector_1);
length_2 = norm(vector_2);
temp = dot(vector_1,vector_2)/(length_1*length_2);
temp = min(max(-1,temp),1); 
angle_value = acos(temp);
end
