# Supplementary material for: Dihedral–torsion model potentials that include angle-damping factors
Source: RSC Adv. 2025 Mar 7;15(10):7257–306. doi: 10.1039/d4ra08960j (PMC11886958; doi:10.1039/d4ra08960j)
Supplement: RA-015-D4RA08960J-s001 [file RA-015-D4RA08960J-s001.zip › DHHD_forcefield_freqs_ADLD/main_ADLD_output_results.txt]

bohrperangstrom =

   1.889725989000000


eVperHartree =

  27.211400000000001


K =

   2.815891616117388


eV_to_Jpermol =

     9.649156660000001e+04


opt_geom =

  -6.075233540000000   0.293159620000000                   0
  -7.138818050000000   0.293159620000000                   0
  -4.873404040000000   0.293159610000000   0.000000010000000
  -3.809819640000000   0.293159630000000  -0.000000010000000


num_params =

     4

The energy in eV of the lowest energy ground-state geom is

E_opt =

    -2.100910853411006e+03


num_training_geoms =

    78


num_internal_coords =

     6

Relative training energies in eV

y =

                   0
   1.376023898287713
   0.808133953303695
   0.518472409899914
   1.037340745670008
   0.822742937622024
   1.877718303176152
   2.379760197642099
   2.191511188214008
   1.342548434007767
   1.876896246782053
   1.635425004321860
   0.304265357555778
   0.608548674636040
   1.689876376291522
   2.003772120422127
   1.100569154709774
   1.392639995469835
   0.612826034601767
   0.307062961589963
   0.437321756478013
   0.278326362619737
   0.165090203230193
   0.070360516979690
   0.602250596105932
   0.303756504375997
   0.430414958929759
   0.273700424620074
   0.162833289713490
   0.069232332335559
   0.572609762313732
   0.294310338979813
   0.410875268931704
   0.260553780938153
   0.156375480265979
   0.065995808419757
   0.529203769717697
   0.280045306757984
   0.381830636913946
   0.240857625390163
   0.146591349282062
   0.061068095993960
   0.478812610741898
   0.262874097016265
   0.347524952819640
   0.217348880587906
   0.134759560447947
   0.055072880345961
   0.428337640653808
   0.244980968831896
   0.312488914749792
   0.193049644616167
   0.122361502380045
   0.048748950986010
   0.383739516623791
   0.228514534349870
   0.280888860157575
   0.170856298890158
   0.110883733859737
   0.042856322315856
   0.349378593387883
   0.215337413899761
   0.256073423928228
   0.153215420383731
   0.101646007788077
   0.038086708123956
   0.327911247813972
   0.206855620519946
   0.240337343421743
   0.141920512472097
   0.095673105488004
   0.034989506575585
   0.320632742541875
   0.203932027704013
   0.234957921756177
   0.138038806262102
   0.093609120797737
   0.033916561073966

Force constants in ev/angstrom^2 (bond-stretches) and eV (angle-bending and dihedral-torsion)

force_constants =

   1.0e+02 *

   0.419149948175030
   1.113419413205005
   0.010445490778473
   0.034000462263482

For the training dataset:

SST =

  41.770498583000155


SSE =

   1.332584173208038


R_squared_training =

   0.968097479838309

The following RMSE is in eV

RMSE_training =

   0.130707354334124


stepsize =

   0.010000000000000


masses =

  12.000000000000000   2.014100000000000  12.000000000000000   2.014100000000000


MW_Hessian =

   1.0e+09 *

  Columns 1 through 4

   1.232333488355930  -0.000000007096282   0.000000007096282  -0.822673743462594
  -0.000000007096282   0.035260005060998   0.000000000000008   0.000000000011372
   0.000000007096282   0.000000000000008   0.035260005060998  -0.000000000011372
  -0.822673743462594   0.000000000011372  -0.000000000011372   2.008064899444702
   0.000000001392767  -0.041659412857290   0.000000000000000   0.000000000020636
  -0.000000001392767   0.000000000000000  -0.041659412857290  -0.000000000020636
  -0.895296528858332   0.000000007158045  -0.000000007158045                   0
   0.000000007091519  -0.021795047401476  -0.000000000000005  -0.000000000000006
  -0.000000007091519  -0.000000000000005  -0.021795047401476   0.000000000000006
                   0  -0.000000000162127   0.000000000162127  -0.000000000000000
   0.000000000188080   0.008621958653493  -0.000000000000000  -0.000000000000000
  -0.000000000188080  -0.000000000000000   0.008621958653493   0.000000000000000

  Columns 5 through 8

   0.000000001392767  -0.000000001392767  -0.895296528858332   0.000000007091519
  -0.041659412857290   0.000000000000000   0.000000007158045  -0.021795047401476
   0.000000000000000  -0.041659412857290  -0.000000007158045  -0.000000000000005
   0.000000000020636  -0.000000000020636                   0  -0.000000000000006
   0.062387491740955   0.000000000000020   0.000000001762421   0.008621956994092
   0.000000000000020   0.062387491740955  -0.000000001762421   0.000000000000000
   0.000000001762421  -0.000000001762421   1.232333488355930  -0.000000001333120
   0.008621956994092   0.000000000000000  -0.000000001333120   0.035259973729570
   0.000000000000000   0.008621956994092   0.000000001333120  -0.000000000000000
                   0                   0  -0.822673743462578  -0.000000014055683
   0.018098793074887  -0.000000000000000  -0.000000014484063  -0.041659334738891
  -0.000000000000000   0.018098793074887   0.000000014484063   0.000000000000014

  Columns 9 through 12

  -0.000000007091519                   0   0.000000000188080  -0.000000000188080
  -0.000000000000005  -0.000000000162127   0.008621958653493  -0.000000000000000
  -0.021795047401476   0.000000000162127  -0.000000000000000   0.008621958653493
   0.000000000000006  -0.000000000000000  -0.000000000000000   0.000000000000000
   0.000000000000000                   0   0.018098793074887  -0.000000000000000
   0.008621956994092                   0  -0.000000000000000   0.018098793074887
   0.000000001333120  -0.822673743462578  -0.000000014484063   0.000000014484063
  -0.000000000000000  -0.000000014055683  -0.041659334738891   0.000000000000014
   0.035259973729570   0.000000014055683   0.000000000000014  -0.041659334738891
   0.000000014055683   2.008064899444389   0.000000034895055  -0.000000034895055
   0.000000000000014   0.000000034895055   0.062387296966933  -0.000000000000040
  -0.041659334738891  -0.000000034895055  -0.000000000000040   0.062387296966933


eigenvals =

   1.0e+09 *

   2.892690499476970
   2.345101858942188
   1.243004417181838
   0.101356706122396
   0.101356706122384
   0.094033323785123
   0.094033323785096
   0.000000000000147
  -0.000013068045214
  -0.000013068045410
  -0.000082194363820
  -0.000082194363833

The frequencies (in wavenumber, cm^-1) calculated from the forcefield are:

wavenumbers =

        2855
        2571
        1872
         534
         534
         515
         515
           0
           0
           0
           0
           0


experimental_freqs =

        2704        2431        1766         538         538         504         504

The relative error of the calculated freqs is:

percent_error =

     6     6     6    -1    -1     2     2

The mass-weighted normal mode eigenvectors are (each column is an eigenvector):

eigenvecs =

  Columns 1 through 4

  -0.517802447080881   0.268066726400718   0.481539848607712   0.000000000729183
   0.000000002579317  -0.000000000045185  -0.000000005855169   0.367069693232296
  -0.000000002579317   0.000000000045184   0.000000005855169  -0.383077756075978
   0.481539848607797  -0.654324254629665   0.517802447080785   0.000000000317293
  -0.000000000019107   0.000000000290501  -0.000000000012209  -0.323420229433179
   0.000000000019107  -0.000000000290501   0.000000000012209   0.337524720904907
   0.517802447080795   0.268066726401008  -0.481539848607624  -0.000000012147310
   0.000000000948090   0.000000004863686   0.000000009825650  -0.367064595691726
  -0.000000000948090  -0.000000004863685  -0.000000009825651   0.383072436229389
  -0.481539848607538  -0.654324254629753  -0.517802447080892  -0.000000022802737
  -0.000000008627427  -0.000000011767879  -0.000000009709801   0.323407797170163
   0.000000008627427   0.000000011767879   0.000000009709802  -0.337511746465345

  Columns 5 through 8

   0.000000000015560  -0.000000016884747   0.000000000161875  -0.654324249978709
   0.383077756077321   0.187865610274497  -0.191502624912362  -0.000043715411824
   0.367069693233726  -0.191502624915100  -0.187865610271650   0.000043715410230
   0.000000000006771  -0.000000007249545   0.000000000069502  -0.268066724495424
  -0.337524720908007  -0.458156655427734   0.467026413233151  -0.000046387497745
  -0.323420229436483   0.467026413235298   0.458156655425497   0.000046387495788
  -0.000000000259223  -0.000000016441627   0.000000000157626  -0.654324249977441
  -0.383072436228178   0.187876174533581  -0.191513393697524   0.000034867030050
  -0.367064595690434  -0.191513393694827  -0.187876174536386  -0.000034867028045
  -0.000000000486608   0.000000012618867  -0.000000000120977  -0.268066724495949
   0.337511746462096  -0.458165238434047   0.467035162408007   0.000042781264724
   0.323407797166704   0.467035162405843   0.458165238436302  -0.000042781262599

  Columns 9 through 12

   0.000000236475876  -0.000077764846360  -0.000000111012505   0.000006251095599
   0.329534952903965   0.331545250227183  -0.454329817194016  -0.470758332269084
   0.331545253232972  -0.329534949877598  -0.470758332181973   0.454329817285904
   0.000000096879985  -0.000031858882626  -0.000000045478441   0.000002560883401
   0.374013772453236   0.376295409175070  -0.186299836052543  -0.193036417246263
   0.376295412092718  -0.374013769516870  -0.193036417132070   0.186299836172712
   0.000000236508662  -0.000077775627988  -0.000000111012450   0.000006251092533
  -0.329534412982414  -0.331544708378366  -0.454330050754336  -0.470758574049857
  -0.331544710028720   0.329534411324234  -0.470758574178537   0.454330050619377
   0.000000096867642  -0.000031854823715  -0.000000045479001   0.000002560914963
  -0.374014142825810  -0.376295782364380  -0.186300101647980  -0.193036692189893
  -0.376295784729230   0.374014140447454  -0.193036692320878   0.186300101510413

>> 
