# Supplementary material for: Dihedral–torsion model potentials that include angle-damping factors
Source: RSC Adv. 2025 Mar 7;15(10):7257–306. doi: 10.1039/d4ra08960j (PMC11886958; doi:10.1039/d4ra08960j)
Supplement: RA-015-D4RA08960J-s001 [file RA-015-D4RA08960J-s001.zip › DHHD_forcefield_freqs_ADLD/training_energies.m]

training_E=[
-77.20701079
-77.15644287
-77.17731243
-77.18795729
-77.16888924
-77.17677556
-77.13800595
-77.11955626
-77.12647428
-77.15767307
-77.13803616
-77.14691006
-77.19582925
-77.18464705
-77.14490901
-77.13337356
-77.16656564
-77.15583224
-77.18448986
-77.19572644
-77.19093952
-77.19678249
-77.20094384
-77.20442509
-77.18487850
-77.19584795
-77.19119334
-77.19695249
-77.20102678
-77.20446655
-77.18596778
-77.19619509
-77.19191141
-77.19743562
-77.20126410
-77.20458549
-77.18756292
-77.19671932
-77.19297878
-77.19815944
-77.20162366
-77.20476658
-77.18941476
-77.19735035
-77.19423949
-77.19902337
-77.20205847
-77.20498690
-77.19126968
-77.19800791
-77.19552704
-77.19991635
-77.20251409
-77.20521930
-77.19290863
-77.19861304
-77.19668832
-77.20073194
-77.20293589
-77.20543585
-77.19417137
-77.19909729
-77.19760027
-77.20138023
-77.20327537
-77.20561113
-77.19496028
-77.19940899
-77.19817856
-77.20179531
-77.20349487
-77.20572495
-77.19522776
-77.19951643
-77.19837625
-77.20193796
-77.20357072
-77.20576438
];
