# Supplementary material for: Dihedral–torsion model potentials that include angle-damping factors
Source: RSC Adv. 2025 Mar 7;15(10):7257–306. doi: 10.1039/d4ra08960j (PMC11886958; doi:10.1039/d4ra08960j)
Supplement: RA-015-D4RA08960J-s001 [file RA-015-D4RA08960J-s001.zip › HCCH_forcefield_freqs_ADLD/main_ADLD_output_results.txt]

bohrperangstrom =

   1.889725989000000


eVperHartree =

  27.211400000000001


K =

   2.815891616117388


eV_to_Jpermol =

     9.649156660000001e+04


opt_geom =

  -6.075233540000000   0.293159620000000                   0
  -7.138818050000000   0.293159620000000                   0
  -4.873404040000000   0.293159610000000   0.000000010000000
  -3.809819640000000   0.293159630000000  -0.000000010000000


num_params =

     4

The energy in eV of the lowest energy ground-state geom is

E_opt =

    -2.100910853411006e+03


num_training_geoms =

    78


num_internal_coords =

     6

Relative training energies in eV

y =

                   0
   1.376023898287713
   0.808133953303695
   0.518472409899914
   1.037340745670008
   0.822742937622024
   1.877718303176152
   2.379760197642099
   2.191511188214008
   1.342548434007767
   1.876896246782053
   1.635425004321860
   0.304265357555778
   0.608548674636040
   1.689876376291522
   2.003772120422127
   1.100569154709774
   1.392639995469835
   0.612826034601767
   0.307062961589963
   0.437321756478013
   0.278326362619737
   0.165090203230193
   0.070360516979690
   0.602250596105932
   0.303756504375997
   0.430414958929759
   0.273700424620074
   0.162833289713490
   0.069232332335559
   0.572609762313732
   0.294310338979813
   0.410875268931704
   0.260553780938153
   0.156375480265979
   0.065995808419757
   0.529203769717697
   0.280045306757984
   0.381830636913946
   0.240857625390163
   0.146591349282062
   0.061068095993960
   0.478812610741898
   0.262874097016265
   0.347524952819640
   0.217348880587906
   0.134759560447947
   0.055072880345961
   0.428337640653808
   0.244980968831896
   0.312488914749792
   0.193049644616167
   0.122361502380045
   0.048748950986010
   0.383739516623791
   0.228514534349870
   0.280888860157575
   0.170856298890158
   0.110883733859737
   0.042856322315856
   0.349378593387883
   0.215337413899761
   0.256073423928228
   0.153215420383731
   0.101646007788077
   0.038086708123956
   0.327911247813972
   0.206855620519946
   0.240337343421743
   0.141920512472097
   0.095673105488004
   0.034989506575585
   0.320632742541875
   0.203932027704013
   0.234957921756177
   0.138038806262102
   0.093609120797737
   0.033916561073966

Force constants in ev/angstrom^2 (bond-stretches) and eV (angle-bending and dihedral-torsion)

force_constants =

   1.0e+02 *

   0.419149948175030
   1.113419413205005
   0.010445490778473
   0.034000462263482

For the training dataset:

SST =

  41.770498583000155


SSE =

   1.332584173208038


R_squared_training =

   0.968097479838309

The following RMSE is in eV

RMSE_training =

   0.130707354334124


stepsize =

   0.010000000000000


masses =

  12.000000000000000   1.007840000000000  12.000000000000000   1.007840000000000


MW_Hessian =

   1.0e+09 *

  Columns 1 through 7

   1.232333488355930  -0.000000007096282   0.000000007096282  -1.162980293560184   0.000000001968898  -0.000000001968898  -0.895296528858332
  -0.000000007096282   0.035260005060998   0.000000000000008   0.000000000016076  -0.058892211620120   0.000000000000000   0.000000007158045
   0.000000007096282   0.000000000000008   0.035260005060998  -0.000000000016076   0.000000000000000  -0.058892211620120  -0.000000007158045
  -1.162980293560184   0.000000000016076  -0.000000000016076   4.012981737152300   0.000000000041240  -0.000000000041240                   0
   0.000000001968898  -0.058892211620120   0.000000000000000   0.000000000041240   0.124677178039627   0.000000000000039   0.000000002491463
  -0.000000001968898   0.000000000000000  -0.058892211620120  -0.000000000041240   0.000000000000039   0.124677178039627  -0.000000002491463
  -0.895296528858332   0.000000007158045  -0.000000007158045                   0   0.000000002491463  -0.000000002491463   1.232333488355930
   0.000000007091519  -0.021795047401476  -0.000000000000005  -0.000000000000008   0.012188508695864   0.000000000000000  -0.000000001333120
  -0.000000007091519  -0.000000000000005  -0.021795047401476   0.000000000000008   0.000000000000000   0.012188508695864   0.000000001333120
                   0  -0.000000000229192   0.000000000229192  -0.000000000000000                   0                   0  -1.162980293560162
   0.000000000265880   0.012188511041690  -0.000000000000000  -0.000000000000000   0.036169212506082  -0.000000000000000  -0.000000020475529
  -0.000000000265880  -0.000000000000000   0.012188511041690   0.000000000000000  -0.000000000000000   0.036169212506082   0.000000020475529

  Columns 8 through 12

   0.000000007091519  -0.000000007091519                   0   0.000000000265880  -0.000000000265880
  -0.021795047401476  -0.000000000000005  -0.000000000229192   0.012188511041690  -0.000000000000000
  -0.000000000000005  -0.021795047401476   0.000000000229192  -0.000000000000000   0.012188511041690
  -0.000000000000008   0.000000000000008  -0.000000000000000  -0.000000000000000   0.000000000000000
   0.012188508695864   0.000000000000000                   0   0.036169212506082  -0.000000000000000
   0.000000000000000   0.012188508695864                   0  -0.000000000000000   0.036169212506082
  -0.000000001333120   0.000000001333120  -1.162980293560162  -0.000000020475529   0.000000020475529
   0.035259973729570  -0.000000000000000  -0.000000019869945  -0.058892101187328   0.000000000000020
  -0.000000000000000   0.035259973729570   0.000000019869945   0.000000000000020  -0.058892101187328
  -0.000000019869945   0.000000019869945   4.012981737151673   0.000000069735406  -0.000000069735406
  -0.058892101187328   0.000000000000020   0.000000069735406   0.124676788796932  -0.000000000000080
   0.000000000000020  -0.058892101187328  -0.000000069735406  -0.000000000000080   0.124676788796932


eigenvals =

   1.0e+09 *

   4.567356624545202
   4.350018696649636
   1.573255129821051
   0.174399704019464
   0.174399704019417
   0.145580989968623
   0.145580989968586
   0.000000000000159
  -0.000018182260975
  -0.000018182261190
  -0.000088566099934
  -0.000088566099948

The frequencies (in wavenumber, cm^-1) calculated from the forcefield are:

wavenumbers =

        3588
        3501
        2106
         701
         701
         641
         641
           0
           0
           0
           0
           0


experimental_freqs =

        3372        3295        1974         730         730         599         599

The relative error of the calculated freqs is:

percent_error =

     6     6     7    -4    -4     7     7

The mass-weighted normal mode eigenvectors are (each column is an eigenvector):

eigenvecs =

  Columns 1 through 7

  -0.304266064798567   0.196824068384590   0.638296296254464   0.000000014131145   0.000000000119981   0.000000003305492   0.000000000053849
   0.000000000949993  -0.000000000017529  -0.000000006021251  -0.140531883113564   0.138165602889362  -0.318101553020781   0.307903464191325
  -0.000000000949993   0.000000000017529   0.000000006021251   0.138165602888351   0.140531883114563   0.307903464191813   0.318101553020308
   0.638296296255302  -0.679161458051986   0.304266064798303   0.000000004272181   0.000000000036273   0.000000000988296   0.000000000016100
  -0.000000000057730   0.000000000107224  -0.000000000058389   0.484250940475925  -0.476097108058120   0.396170944816237  -0.383470011894350
   0.000000000057731  -0.000000000107223   0.000000000058389  -0.476097108056567  -0.484250940477458  -0.383470011896184  -0.396170944814453
   0.304266064798091   0.196824068385413  -0.638296296254421   0.000000013547353   0.000000000115024   0.000000014131946   0.000000000230220
   0.000000002377178   0.000000003557190   0.000000007737127  -0.140528023890828   0.138161808646308   0.318103452415726  -0.307905302694214
  -0.000000002377178  -0.000000003557189  -0.000000007737127   0.138161808647358   0.140528023889790  -0.307905302693599  -0.318103452416327
  -0.638296296253583  -0.679161458053571  -0.304266064798355  -0.000000014801198  -0.000000000125669   0.000000021487283   0.000000000350044
  -0.000000011469038  -0.000000012199053  -0.000000005874802   0.484245367718642  -0.476091629132050  -0.396177487926962   0.383476345241487
   0.000000011469038   0.000000012199053   0.000000005874802  -0.476091629133591  -0.484245367717120   0.383476345239755   0.396177487928644

  Columns 8 through 12

  -0.679161454307523   0.000000025579838  -0.000071028965879  -0.000000041589911  -0.000006491465418
  -0.000045374784886   0.389735328005704   0.390016152434630   0.483254886682855   0.477102087706780
   0.000045374782780   0.390016155239404  -0.389735325194847   0.477102087571658  -0.483254886819532
  -0.196824067299605   0.000000007413123  -0.000020584432497  -0.000000012052722  -0.000001881221287
  -0.000034059340154   0.312932063347550   0.313157547405899   0.140241587723949   0.138456032560627
   0.000034059338825   0.313157549311034  -0.312932061439864   0.138456032440552  -0.140241587845125
  -0.679161454306208   0.000000025584418  -0.000071041682920  -0.000000041589891  -0.000006491462230
   0.000036190530826  -0.389734637225500  -0.390015462504349   0.483255342635465   0.477102537538474
  -0.000036190530130  -0.390015463963976   0.389734635768880   0.477102537717802  -0.483255342455145
  -0.196824067299991   0.000000007411903  -0.000020581044889  -0.000000012052885  -0.000001881246741
   0.000031411516223  -0.312932358126174  -0.313157842785859   0.140241954518601   0.138456394431459
  -0.000031411515303  -0.313157844302795   0.312932356609326   0.138456394564154  -0.140241954384968

>> 
