# Supplementary material for: Dihedral–torsion model potentials that include angle-damping factors
Source: RSC Adv. 2025 Mar 7;15(10):7257–306. doi: 10.1039/d4ra08960j (PMC11886958; doi:10.1039/d4ra08960j)
Supplement: RA-015-D4RA08960J-s001 [file RA-015-D4RA08960J-s001.zip › HNCO_forcefield_freqs_ADCO/main_ADCO_output_results.txt]

bohrperangstrom =

   1.889725989000000


eVperHartree =

  27.211400000000001


K =

   2.815891616117388


eV_to_Jpermol =

     9.649156660000001e+04


opt_geom =

   0.003083090000000                   0  -0.004076500000000
   0.002614090000000                   0   1.001702350000000
   1.012675530000000                   0  -0.673640600000000
   1.894119400000000                   0  -1.428186800000000


num_params =

     5

The energy in eV of the lowest energy ground-state geom is

E_opt =

    -4.584269678155366e+03


num_training_geoms =

   145


num_internal_coords =

     6

Relative training energies in eV

y =

                   0
   0.154015979771430
   0.149338884340068
   0.149338884340068
   0.135891282573539
   0.135891282573539
   0.115338784267806
   0.115338784267806
   0.090193273755176
   0.090193273755176
   0.063489094251054
   0.063489094251054
   0.038420592001785
   0.038420592001785
   0.017984014260037
   0.017984014260037
   0.004637366788302
   0.004637366788302
   0.326928644159125
   0.234893974966326
   0.152341390215952
   0.275015823695867
   0.297460058530305
   0.159183424631919
   0.205925262753226
   0.176521984483770
   0.063350860339597
   0.343036704503902
   0.252700843011553
   0.169183342017277
   0.240128631983680
   0.259755398461493
   0.122891036224246
   0.194267082651095
   0.163810723202005
   0.051115254329488
   0.277885537940165
   0.186687619296208
   0.103662372527651
   0.200185017924014
   0.221207457107994
   0.083637775382158
   0.142863931709144
   0.112934384964319
   0.008231176385380
   0.034889368624135
   0.007110066705536
   0.026534380367593
   0.135249637761262
   0.096434752573259
   0.064307341049243
   0.038759918159485
   0.019701325713868
   0.007057820817863
   0.000772259531914
   0.000802192071205
   0.007117958011804
   0.019700509371432
   0.038539505820154
   0.434578303129456
   0.422022146827658
   0.360125463704208
   0.350595487196188
   0.293148956428013
   0.286056577131603
   0.233457485159306
   0.228302285429891
   0.180876624825942
   0.177236827961679
   0.132771767677696
   0.094827103061107
   0.063354397821968
   0.083114772273802
   0.068302518797282
   0.156103638380046
   0.128998907067398
   0.257086776463439
   0.213388805545947
   0.389299349872090
   0.324207776273397
   0.055327306935396
   0.042794008209967
   0.090663214633423
   0.069045934245878
   0.129873481463619
   0.097207828448518
   0.170483502709430
   0.125184413015631
   0.799355283549630
   0.782772656390080
   0.782772656390080
   0.735401418585752
   0.735401418585752
   0.663612303105765
   0.663612303105765
   0.576206837279642
   0.576206837279642
   0.483169427996472
   0.483169427996472
   0.394926939505240
   0.394926939505240
   0.321850724805699
   0.321850724805699
   0.273358105207080
   0.273358105207080
   0.256337646622342
   0.376717070625091
   0.366855387152100
   0.366855387152100
   0.338516074622021
   0.338516074622021
   0.295218655512144
   0.295218655512144
   0.242202957006157
   0.242202957006157
   0.185733587611139
   0.185733587611139
   0.132453394297954
   0.132453394297954
   0.088757600291501
   0.088757600291501
   0.060020457093742
   0.060020457093742
   0.049997954245555
   0.153222223233570
   0.148598462145856
   0.148598462145856
   0.135292359659616
   0.135292359659616
   0.114922994075641
   0.114922994075641
   0.089951092295451
   0.089951092295451
   0.063379976537362
   0.063379976537362
   0.038383312384212
   0.038383312384212
   0.017976667181756
   0.017976667181756
   0.004637366788302
   0.004637366788302
   0.006662711289209
   0.028476457985562
   0.005647998184031
   0.020812639289943

Force constants in ev/angstrom^2 (bond-stretches) and eV (angle-bending and dihedral-torsion)

force_constants =

   1.0e+02 *

   0.451008214179958
   0.566015997670655
   1.044625288037302
   0.016964327457254
   0.000581834624850

For the training dataset:

SST =

   9.731170064859725


SSE =

   0.116424554726731


R_squared_training =

   0.988035914083225

The following RMSE is in eV

RMSE_training =

   0.028335983548002


stepsize =

     1.000000000000000e-04


masses =

  14.003069999999999   1.007840000000000  12.000000000000000  15.994899999999999


MW_Hessian =

   1.0e+09 *

  Columns 1 through 4

   0.302877411879895                   0  -0.158613301208443  -0.066924255210818
                   0   0.009876671173176                   0                   0
  -0.158613301208443                   0   0.449014479738907  -0.031235176374136
  -0.066924255210818                   0  -0.031235176374136   0.170966479929064
                   0   0.008828565946879                   0                   0
   0.000506697581121                   0  -1.158435464677719  -0.001925307203812
  -0.315487141001701                   0   0.168786351997621   0.022761650337309
                   0  -0.028377998938725                   0                   0
   0.162197480949641                   0  -0.162882816215894   0.034316021703894
   0.006670524620645                   0   0.010053102175019  -0.000012243260784
                   0   0.013122582750652                   0                   0
   0.007792356255430                   0   0.011743807234393  -0.000014301682131

  Columns 5 through 8

                   0   0.000506697581121  -0.315487141001701                   0
   0.008828565946879                   0                   0  -0.028377998938725
                   0  -1.158435464677719   0.168786351997621                   0
                   0  -0.001925307203812   0.022761650337309                   0
   0.007888134734416                   0                   0  -0.025363329995645
                   0   4.317994932347712   0.000010613896805                   0
                   0   0.000010613896805   0.837492281680919                   0
  -0.025363329995645                   0                   0   0.081537851071560
                   0   0.000016001739462  -0.575653718839266                   0
                   0  -0.000000005706010  -0.435928191934943                   0
   0.011728127583971                   0                   0  -0.037706133386152
                   0  -0.000000006670169   0.340679896981996                   0

  Columns 9 through 12

   0.162197480949641   0.006670524620645                   0   0.007792356255430
                   0                   0   0.013122582750652                   0
  -0.162882816215894   0.010053102175019                   0   0.011743807234393
   0.034316021703894  -0.000012243260784                   0  -0.000014301682131
                   0                   0   0.011728127583971                   0
   0.000016001739462  -0.000000005706010                   0  -0.000000006670169
  -0.575653718839266  -0.435928191934943                   0   0.340679896981996
                   0                   0  -0.037706133386152                   0
   0.559754892855247   0.338233600981822                   0  -0.332439332670992
   0.338233600981822   0.371346762682448                   0  -0.302371931575438
                   0                   0   0.017437342375447                   0
  -0.332439332670992  -0.302371931575438                   0   0.276958524124377


eigenvals =

   1.0e+09 *

   4.640127001610676
   1.843027719139213
   0.477830475064639
   0.221016747420545
   0.116740594822605
   0.104402418694090
   0.000001560214867
   0.000001402635038
   0.000000001108603
  -0.000000000434235
  -0.000000008801413
  -0.000002146881460

The frequencies (in wavenumber, cm^-1) calculated from the forcefield are:

wavenumbers =

        3616
        2279
        1160
         789
         574
         542
           2
           2
           0
           0
           0
           0


experimental_freqs =

        3538        2269        1322         777         656         577

The relative error of the calculated freqs is:

percent_error =

     2     0   -12     2   -13    -6

The mass-weighted normal mode eigenvectors are (each column is an eigenvector):

eigenvecs =

  Columns 1 through 4

   0.011525018233447  -0.200410330112316  -0.685063217154392  -0.133473059680684
  -0.000000000000000   0.000000000000000  -0.000000000000000  -0.000000000000000
  -0.267829573246956   0.116755707544291   0.343991992700089  -0.373489091642106
   0.001311490492966   0.004054924834879   0.134635959980603   0.768222257839175
   0.000000000000000   0.000000000000000   0.000000000000000  -0.000000000000000
   0.963165971227867   0.054693512290867   0.103926765038509  -0.105229885358758
  -0.015461522009347   0.653055212645940   0.204346298742944   0.186768802605533
  -0.000000000000000  -0.000000000000000   0.000000000000000   0.000000000000000
   0.013788437529038  -0.517095259206877   0.051308997235073   0.390345607656347
   0.002279429531880  -0.379153281991489   0.430197027958300  -0.229723808428284
   0.000000000000000   0.000000000000000  -0.000000000000000  -0.000000000000000
  -0.003116093565860   0.324915608327450  -0.392391102571995   0.037772574039789

  Columns 5 through 8

  -0.000000000000000   0.021473611461290  -0.000000000079606  -0.382126725670968
  -0.290866518725055   0.000000000000000  -0.590477252874118  -0.000000000086451
  -0.000000000000000   0.187462009955440  -0.000000000079228  -0.543675424836922
  -0.000000000000000   0.552158478107477  -0.000000000045797  -0.251574689527826
  -0.259962766385397  -0.000000000000000  -0.429142766195889  -0.000000000075645
   0.000000000000000   0.051791559218839  -0.000000000021267  -0.145925116878984
  -0.000000000000000  -0.466331830216728  -0.000000000017552  -0.011346208367098
   0.835735424283090   0.000000000000000  -0.023101511789614   0.000000000005719
  -0.000000000000000  -0.546104294403253   0.000000000011306   0.012979340159491
   0.000000000000000   0.245225644190225   0.000000000052772   0.432343270462663
  -0.386474228088215  -0.000000000000000   0.683110108410796   0.000000000128315
   0.000000000000000   0.284613132997274   0.000000000098373   0.535345057490562

  Columns 9 through 12

  -0.571039178111995   0.002917349006040   0.000000002678624   0.000000000012524
   0.000000001239728   0.000000000148214  -0.572440785676079  -0.488922109354802
  -0.003815525931700  -0.571026532594129  -0.000000001411754  -0.000000000001612
  -0.153363298328726   0.000669167792140   0.000000000721381   0.000000000003723
   0.000000000317716   0.000000000042067  -0.152486868112746   0.851471433088582
  -0.001023696746963  -0.153193593293733  -0.000000000378740  -0.000000000000432
  -0.528239484621843   0.002961356931927   0.000000002473297   0.000000000010760
   0.000000001147182   0.000000000137209  -0.528040132706904   0.148950458213516
  -0.002955960812444  -0.528216777481303  -0.000000001316470  -0.000000000002749
  -0.609364126245443   0.003758106821290   0.000000002847194   0.000000000011340
   0.000000001333985   0.000000000156865  -0.608467682131594   0.117325745751354
  -0.002832034780682  -0.609438763389755  -0.000000001529545  -0.000000000004439

>> 
