# Supplementary material for: Dihedral–torsion model potentials that include angle-damping factors
Source: RSC Adv. 2025 Mar 7;15(10):7257–306. doi: 10.1039/d4ra08960j (PMC11886958; doi:10.1039/d4ra08960j)
Supplement: RA-015-D4RA08960J-s001 [file RA-015-D4RA08960J-s001.zip › HNCO_forcefield_freqs_ADCO/training_energies.m]

training_E=[
-168.46871819
-168.46305821
-168.46323009  
-168.46323009 
-168.46372428  
-168.46372428
-168.46447957  
-168.46447957
-168.46540365  
-168.46540365
-168.46638501  
-168.46638501
-168.46730626  
-168.46730626
-168.46805729  
-168.46805729
-168.46854777  
-168.46854777
-168.45670379
-168.46008600
-168.46311975
-168.45861155
-168.45778674
-168.46286831
-168.46115058
-168.46223113
-168.46639009
-168.45611183
-168.45943161
-168.46250082
-168.45989363
-168.45917236
-168.46420203
-168.46157901
-168.46269826
-168.46683974
-168.45850609
-168.46185755
-168.46490867
-168.46136153
-168.46058897
-168.46564456
-168.46346804
-168.46456793
-168.46841570
-168.46743603
-168.46845690
-168.46774307
-168.46374786
-168.46517428
-168.46635494
-168.46729379
-168.46799418
-168.46845882
-168.46868981
-168.46868871
-168.46845661
-168.46799421
-168.46730189
-168.45274774
-168.45320917
-168.45548383
-168.45583405
-168.45794517
-168.45820581
-168.46013879
-168.46032824
-168.46207110
-168.46220486
-168.46383892
-168.46523336
-168.46638996
-168.46566378
-168.46620812
-168.46298149
-168.46397757
-168.45927043
-168.46087630
-168.45441171
-168.45680378
-168.46668495
-168.46714554
-168.46538638
-168.46618080
-168.46394543
-168.46514587
-168.46245304
-168.46411775
-168.43934244
-168.43995184  
-168.43995184
-168.44169270  
-168.44169270
-168.44433090  
-168.44433090
-168.44754299  
-168.44754299
-168.45096205  
-168.45096205
-168.45420490  
-168.45420490
-168.45689040  
-168.45689040
-168.45867247  
-168.45867247
-168.45929796
-168.45487410
-168.45523651  
-168.45523651
-168.45627796  
-168.45627796
-168.45786911  
-168.45786911
-168.45981740  
-168.45981740
-168.46189261  
-168.46189261
-168.46385062  
-168.46385062
-168.46545641  
-168.46545641
-168.46651248  
-168.46651248
-168.46688080
-168.46308738
-168.46325730  
-168.46325730
-168.46374629  
-168.46374629
-168.46449485  
-168.46449485
-168.46541255  
-168.46541255
-168.46638902  
-168.46638902
-168.46730763  
-168.46730763
-168.46805756  
-168.46805756
-168.46854777  
-168.46854777
-168.46847334
-168.46767170
-168.46851063
-168.46795334
];
