# Supplementary material for: Dihedral–torsion model potentials that include angle-damping factors
Source: RSC Adv. 2025 Mar 7;15(10):7257–306. doi: 10.1039/d4ra08960j (PMC11886958; doi:10.1039/d4ra08960j)
Supplement: RA-015-D4RA08960J-s001 [file RA-015-D4RA08960J-s001.zip › HNCO_forcefield_freqs_ADCO/training_geoms.m]

% the optimized low-energy ground-state geom
training_geom_1=[
 0.00308309    0.00000000   -0.00407650
 0.00261409    0.00000000    1.00170235
 1.01267553   -0.00000000   -0.67364060
 1.89411940    0.00000000   -1.42818680
];
% HNCO_CCSD_df2TZVPD_d0_no_relax
training_geom_2=[
 0.00000000    0.00000000    0.00000000
 0.00000000    0.00000000    1.00577904
 1.00928018    0.00000000   -0.67003485
 2.04706225    0.00000000   -1.18896822
];
% HNCO_CCSD_df2TZVPD_d20_no_relax
training_geom_3=[
 0.00000000    0.00000000    0.00000000
 0.00000000    0.00000000    1.00577904
 1.00928018    0.00000000   -0.67003485
 2.04233746   -0.04844719   -1.19608521
];
% HNCO_CCSD_df2TZVPD_d20_no_relax (mirror image)
training_geom_4=[
-0.00000000    0.00000000    0.00000000
-0.00000000    0.00000000    1.00577904
-1.00928018    0.00000000   -0.67003485
-2.04233746   -0.04844719   -1.19608521
];
% HNCO_CCSD_df2TZVPD_d40_no_relax
training_geom_5=[
 0.00000000    0.00000000    0.00000000
 0.00000000    0.00000000    1.00577904
 1.00928018    0.00000000   -0.67003485
 2.02873299   -0.09105094   -1.21657776
];
% HNCO_CCSD_df2TZVPD_d40_no_relax (mirror image)
training_geom_6=[
-0.00000000    0.00000000    0.00000000
-0.00000000    0.00000000    1.00577904
-1.00928018    0.00000000   -0.67003485
-2.02873299   -0.09105094   -1.21657776
];
% HNCO_CCSD_df2TZVPD_d60_no_relax
training_geom_7=[
 0.00000000    0.00000000    0.00000000
 0.00000000    0.00000000    1.00577904
 1.00928018    0.00000000   -0.67003485
 2.00788973   -0.12267260   -1.24797417
];
% HNCO_CCSD_df2TZVPD_d60_no_relax (mirror image)
training_geom_8=[
-0.00000000    0.00000000    0.00000000
-0.00000000    0.00000000    1.00577904
-1.00928018    0.00000000   -0.67003485
-2.00788973   -0.12267260   -1.24797417
];
% HNCO_CCSD_df2TZVPD_d80_no_relax
training_geom_9=[
 0.00000000    0.00000000    0.00000000
 0.00000000    0.00000000    1.00577904
 1.00928018    0.00000000   -0.67003485
 1.98232168   -0.13949814   -1.28648758
];
% HNCO_CCSD_df2TZVPD_d80_no_relax (mirror image)
training_geom_10=[
-0.00000000    0.00000000    0.00000000
-0.00000000    0.00000000    1.00577904
-1.00928018    0.00000000   -0.67003485
-1.98232168   -0.13949814   -1.28648758
];
% HNCO_CCSD_df2TZVPD_d100_no_relax
training_geom_11=[
 0.00000000    0.00000000    0.00000000
 0.00000000    0.00000000    1.00577904
 1.00928018    0.00000000   -0.67003485
 1.95511274   -0.13949814   -1.32747268
];
% HNCO_CCSD_df2TZVPD_d100_no_relax (mirror image)
training_geom_12=[
-0.00000000    0.00000000    0.00000000
-0.00000000    0.00000000    1.00577904
-1.00928018    0.00000000   -0.67003485
-1.95511274   -0.13949814   -1.32747268
];
% HNCO_CCSD_df2TZVPD_d120_no_relax
training_geom_13=[
 0.00000000    0.00000000    0.00000000
 0.00000000    0.00000000    1.00577904
 1.00928018    0.00000000   -0.67003485
 1.92954469   -0.12267260   -1.36598609
];
% HNCO_CCSD_df2TZVPD_d120_no_relax (mirror image)
training_geom_14=[
-0.00000000    0.00000000    0.00000000
-0.00000000    0.00000000    1.00577904
-1.00928018    0.00000000   -0.67003485
-1.92954469   -0.12267260   -1.36598609
];
% HNCO_CCSD_df2TZVPD_d140_no_relax
training_geom_15=[
 0.00000000    0.00000000    0.00000000
 0.00000000    0.00000000    1.00577904
 1.00928018    0.00000000   -0.67003485
 1.90870143   -0.09105094   -1.39738250
];
% HNCO_CCSD_df2TZVPD_d140_no_relax (mirror image)
training_geom_16=[
-0.00000000    0.00000000    0.00000000
-0.00000000    0.00000000    1.00577904
-1.00928018    0.00000000   -0.67003485
-1.90870143   -0.09105094   -1.39738250
];
% HNCO_CCSD_df2TZVPD_d160_no_relax
training_geom_17=[
 0.00000000    0.00000000    0.00000000
 0.00000000    0.00000000    1.00577904
 1.00928018    0.00000000   -0.67003485
 1.89509696   -0.04844719   -1.41787506
];
% HNCO_CCSD_df2TZVPD_d160_no_relax (mirror image)
training_geom_18=[
-0.00000000    0.00000000    0.00000000
-0.00000000    0.00000000    1.00577904
-1.00928018    0.00000000   -0.67003485
-1.89509696   -0.04844719   -1.41787506
];
% HNCO_bonds_HNm5_NCm5_COm5
training_geom_19=[
 0.04910377   -0.00000000    0.02881248
-0.06825514   -0.00000000    0.97736002
 0.98622039    0.00000000   -0.65730376
 1.81129496   -0.00000000   -1.40026810
];
% HNCO_bonds_HNm5_NCm5_COp5
training_geom_20=[
 0.07478892    0.00000000    0.04414305
-0.10406986    0.00000000    0.98303872
 0.99863787   -0.00000000   -0.65973633
 1.88494398    0.00000000   -1.48391081
];
% HNCO_bonds_HNm5_NCm5_COz
training_geom_21=[
 0.06136977   -0.00000000    0.03601876
-0.08549231   -0.00000000    0.98044826
 0.99226230    0.00000000   -0.65851862
 1.84819269   -0.00000000   -1.44188075
];
% HNCO_bonds_HNm5_NCp5_COm5
training_geom_22=[
-0.02531510   -0.00000000   -0.01336572
 0.03799224   -0.00000000    0.94031542
 1.04048429    0.00000000   -0.68812697
 1.89182708   -0.00000000   -1.40083977
];
% HNCO_bonds_HNm5_NCp5_COp5
training_geom_23=[
-0.01624308    0.00000000   -0.00943666
 0.02350351   -0.00000000    0.94551661
 1.04706525   -0.00000000   -0.68811664
 1.96659975    0.00000000   -1.47504636
];
% HNCO_bonds_HNm5_NCp5_COz
training_geom_24=[
-0.02102525    0.00000000   -0.01150229
 0.03118248   -0.00000000    0.94285083
 1.04358459   -0.00000000   -0.68813881
 1.92921515    0.00000000   -1.43775978
];
% HNCO_bonds_HNm5_NCz_COm5
training_geom_25=[
 0.00574217   -0.00000000    0.00320867
-0.00831414   -0.00000000    0.95888537
 1.01148903    0.00000000   -0.67211374
 1.85275918   -0.00000000   -1.39668850
];
% HNCO_bonds_HNm5_NCz_COp5
training_geom_26=[
 0.02038652   -0.00000000    0.01069652
-0.03062697   -0.00000000    0.96511423
 1.02020768    0.00000000   -0.67336835
 1.92764593   -0.00000000   -1.47421659
];
% HNCO_bonds_HNm5_NCz_COz
training_geom_27=[
 0.01284260    0.00000000    0.00683610
-0.01909065    0.00000000    0.96208257
 1.01564585   -0.00000000   -0.67284966
 1.89024690    0.00000000   -1.43531021
];
% HNCO_bonds_HNp5_NCm5_COm5
training_geom_28=[
 0.02070846    0.00000000    0.01247420
-0.02798290    0.00000000    1.06713088
 0.97353676   -0.00000000   -0.65165026
 1.81210166    0.00000000   -1.37935416
];
% HNCO_bonds_HNp5_NCm5_COp5
training_geom_29=[
 0.04420266   -0.00000000    0.02565042
-0.06123368   -0.00000000    1.07615256
 0.98549733    0.00000000   -0.65472258
 1.88583459   -0.00000000   -1.46354575
];
% HNCO_bonds_HNp5_NCm5_COz
training_geom_30=[
 0.03207953   -0.00000000    0.01879393
-0.04411398   -0.00000000    1.07182105
 0.97935839    0.00000000   -0.65322231
 1.84900850   -0.00000000   -1.42132502
];
% HNCO_bonds_HNp5_NCp5_COm5
training_geom_31=[
-0.05023682    0.00000000   -0.02573604
 0.07536157   -0.00000000    1.02254666
 1.02742514    0.00000000   -0.68138518
 1.89243861   -0.00000000   -1.37744247
];
% HNCO_bonds_HNp5_NCp5_COp5
training_geom_32=[
-0.04175082    0.00000000   -0.02171168
 0.06264544   -0.00000000    1.02889433
 1.03256974   -0.00000000   -0.68282167
 1.96746106    0.00000000   -1.45144402
];
% HNCO_bonds_HNp5_NCp5_COz
training_geom_33=[
-0.04564611   -0.00000000   -0.02342538
 0.06862826    0.00000000    1.02615213
 1.02976842   -0.00000000   -0.68275435
 1.93020640    0.00000000   -1.41452244
];
% HNCO_bonds_HNp5_NCz_COm5
training_geom_34=[
-0.01976424    0.00000000   -0.01023952
 0.02922941    0.00000000    1.04440316
 0.99888512   -0.00000000   -0.66593806
 1.85332595    0.00000000   -1.37493378
];
% HNCO_bonds_HNp5_NCz_COp5 
training_geom_35=[
-0.00724376    0.00000000   -0.00394698
 0.01053806    0.00000000    1.05168334
 1.00612914   -0.00000000   -0.66777110
 1.92818973    0.00000000   -1.45173945
];
% HNCO_bonds_HNp5_NCz_COz 
training_geom_36=[
-0.01398289   -0.00000000   -0.00733225
 0.02063807   -0.00000000    1.04788003
 1.00222235    0.00000000   -0.66681233
 1.89076716   -0.00000000   -1.41297665
];
% HNCO_bonds_HNz_NCm5_COm5 
training_geom_37=[
 0.03611790    0.00000000    0.02124622
-0.04976204   -0.00000000    1.02335310
 0.98048607    0.00000000   -0.65485424
 1.81152205   -0.00000000   -1.39114443
];
% HNCO_bonds_HNz_NCm5_COp5 
training_geom_38=[
 0.05993876    0.00000000    0.03494546
-0.08337310    0.00000000    1.03046305
 0.99256216   -0.00000000   -0.65726597
 1.88517309    0.00000000   -1.47460789
];
% HNCO_bonds_HNz_NCm5_COz 
training_geom_39=[
 0.04730702   -0.00000000    0.02753299
-0.06577774    0.00000000    1.02693551
 0.98644782    0.00000000   -0.65580999
 1.84835533   -0.00000000   -1.43259086
];
% HNCO_bonds_HNz_NCp5_COm5 
training_geom_40=[
-0.03686045   -0.00000000   -0.01900907
 0.05546862   -0.00000000    0.98252420
 1.03413808    0.00000000   -0.68548733
 1.89224225   -0.00000000   -1.39004484
];
% HNCO_bonds_HNz_NCp5_COp5
training_geom_41=[
-0.02858432   -0.00000000   -0.01540782
 0.04251223    0.00000000    0.98785627
 1.04011526    0.00000000   -0.68556624
 1.96688226   -0.00000000   -1.46396525
];
% HNCO_bonds_HNz_NCp5_COz
training_geom_42=[
-0.03278476   -0.00000000   -0.01722257
 0.04913357    0.00000000    0.98521593
 1.03706300    0.00000000   -0.68554650
 1.92954516   -0.00000000   -1.42699690
];
% HNCO_bonds_HNz_NCz_COm5
training_geom_43=[
-0.00676489   -0.00000000   -0.00338564
 0.01021855   -0.00000000    1.00225103
 1.00524682    0.00000000   -0.66928307
 1.85297577   -0.00000000   -1.38629052
];
% HNCO_bonds_HNz_NCz_COp5
training_geom_44=[
 0.00745606    0.00000000    0.00375058
-0.01131945    0.00000000    1.00935539
 1.01376578   -0.00000000   -0.67073280
 1.92771077    0.00000000   -1.46414736
];
% HNCO_angle_HNC_m5deg_no_relax 
training_geom_45=[
 0.00000000    0.00000000    0.00000000
 0.00000000    0.00000000    1.00578007
 1.06383473    0.00000000   -0.57951942
 2.00736909    0.00000000   -1.25480898
];
% HNCO_angle_HNC_m10deg_no_relax 
training_geom_46=[
 0.00000000    0.00000000    0.00000000
 0.00000000    0.00000000    1.00578007
 1.11029496    0.00000000   -0.48459486
 2.10909425    0.00000000   -1.07508031
];
% HNCO_angle_HNC_p5deg_no_relax 
training_geom_47=[
 0.00000000    0.00000000    0.00000000
 0.00000000    0.00000000    1.00578007
 0.94704020    0.00000000   -0.75544818
 1.75897735    0.00000000   -1.58432159
];
% HNCO_angle_HNC_p10deg_no_relax 
training_geom_48=[
 0.00000000    0.00000000    0.00000000
 0.00000000    0.00000000    1.00578007
 0.87759478    0.00000000   -0.83511346
 1.61420118    0.00000000   -1.73159775
];
% HNCO_CCSD_df2TZVPD_160_no_relax 
training_geom_49=[
 0.00000000    0.00000000    0.00000000
 0.00000000    0.00000000    1.00577904
 1.00928018    0.00000000   -0.67003485
 1.69816070    0.00000000   -1.60369811
];
% HNCO_CCSD_df2TZVPD_162_no_relax 
training_geom_50=[
 0.00000000    0.00000000    0.00000000
 0.00000000    0.00000000    1.00577904
 1.00928018    0.00000000   -0.67003485
 1.73032543    0.00000000   -1.57908777
];
% HNCO_CCSD_df2TZVPD_164_no_relax 
training_geom_51=[
 0.00000000    0.00000000    0.00000000
 0.00000000    0.00000000    1.00577904
 1.00928018    0.00000000   -0.67003485
 1.76161168    0.00000000   -1.55336988
];
% HNCO_CCSD_df2TZVPD_166_no_relax 
training_geom_52=[
 0.00000000    0.00000000    0.00000000
 0.00000000    0.00000000    1.00577904
 1.00928018    0.00000000   -0.67003485
 1.79198133    0.00000000   -1.52657578
];
% HNCO_CCSD_df2TZVPD_168_no_relax 
training_geom_53=[
 0.00000000    0.00000000    0.00000000
 0.00000000    0.00000000    1.00577904
 1.00928018    0.00000000   -0.67003485
 1.82139738    0.00000000   -1.49873812
];
% HNCO_CCSD_df2TZVPD_170_no_relax 
training_geom_54=[
 0.00000000    0.00000000    0.00000000
 0.00000000    0.00000000    1.00577904
 1.00928018    0.00000000   -0.67003485
 1.84982399    0.00000000   -1.46989082
];
% HNCO_CCSD_df2TZVPD_172_no_relax 
training_geom_55=[
 0.00000000    0.00000000    0.00000000
 0.00000000    0.00000000    1.00577904
 1.00928018    0.00000000   -0.67003485
 1.87722652    0.00000000   -1.44006901
];
% HNCO_CCSD_df2TZVPD_174_no_relax 
training_geom_56=[
 0.00000000    0.00000000    0.00000000
 0.00000000    0.00000000    1.00577904
 1.00928018    0.00000000   -0.67003485
 1.90357159    0.00000000   -1.40930904
];
% HNCO_CCSD_df2TZVPD_176_no_relax 
training_geom_57=[
 0.00000000    0.00000000    0.00000000
 0.00000000    0.00000000    1.00577904
 1.00928018    0.00000000   -0.67003485
 1.92882711    0.00000000   -1.37764837
];
% HNCO_CCSD_df2TZVPD_178_no_relax 
training_geom_58=[
 0.00000000    0.00000000    0.00000000
 0.00000000    0.00000000    1.00577904
 1.00928018    0.00000000   -0.67003485
 1.95296230    0.00000000   -1.34512559
];
% HNCO_CCSD_df2TZVPD_180_no_relax 
training_geom_59=[
 0.00000000    0.00000000    0.00000000
 0.00000000    0.00000000    1.00577904
 1.00928018    0.00000000   -0.67003485
 1.97594777    0.00000000   -1.31178031
];
% HNCO_CCSD_df2TZVPD_150_no_relax
training_geom_60=[
 0.00000000    0.00000000    0.00000000
 0.00000000    0.00000000    1.00577904
 1.00928018    0.00000000   -0.67003485
 1.52556613    0.00000000   -1.70913651    
];
% HNCO_CCSD_df2TZVPD_150_relax
training_geom_61=[
-0.00978291   -0.00000000    0.00442118
-0.00134243    0.00000000    1.01322670
 1.01344512   -0.00000000   -0.67396402
 1.53252652    0.00000000   -1.71707618    
];
% HNCO_CCSD_df2TZVPD_152_no_relax
training_geom_62=[
 0.00000000    0.00000000    0.00000000
 0.00000000    0.00000000    1.00577904
 1.00928018    0.00000000   -0.67003485
 1.56151575    0.00000000   -1.69048540    
];
% HNCO_CCSD_df2TZVPD_152_relax
training_geom_63=[
-0.00817706    0.00000000    0.00393771
-0.00166145   -0.00000000    1.01235527
 1.01309922    0.00000000   -0.67362301
 1.56753521   -0.00000000   -1.69741119    
];
% HNCO_CCSD_df2TZVPD_154_no_relax
training_geom_64=[
 0.00000000    0.00000000    0.00000000
 0.00000000    0.00000000    1.00577904
 1.00928018    0.00000000   -0.67003485
 1.59679256    0.00000000   -1.67059103    
];
% HNCO_CCSD_df2TZVPD_154_relax
training_geom_65=[
-0.00669908    0.00000000    0.00349326
-0.00192360   -0.00000000    1.01154042
 1.01276893    0.00000000   -0.67328047
 1.60192648   -0.00000000   -1.67660005    
];
% HNCO_CCSD_df2TZVPD_156_no_relax
training_geom_66=[
 0.00000000    0.00000000    0.00000000
 0.00000000    0.00000000    1.00577904
 1.00928018    0.00000000   -0.67003485
 1.63135357    0.00000000   -1.64947763    
];
% HNCO_CCSD_df2TZVPD_156_relax
training_geom_67=[
-0.00534821    0.00000000    0.00308380
-0.00212750    0.00000000    1.01077870
 1.01244952   -0.00000000   -0.67293668
 1.63565993    0.00000000   -1.65465926    
];
% HNCO_CCSD_df2TZVPD_158_no_relax
training_geom_68=[
 0.00000000    0.00000000    0.00000000
 0.00000000    0.00000000    1.00577904
 1.00928018    0.00000000   -0.67003485
 1.66515668    0.00000000   -1.62717093    
];
% HNCO_CCSD_df2TZVPD_158_relax
training_geom_69=[
-0.00412485    0.00000000    0.00270495
-0.00227076    0.00000000    1.01006697
 1.01213641   -0.00000000   -0.67259219
 1.66869605    0.00000000   -1.63160646    
];
% HNCO_CCSD_df2TZVPD_160_relax
training_geom_70=[
-0.00303128   -0.00000000    0.00235158
-0.00234926   -0.00000000    1.00940251
 1.01182491    0.00000000   -0.67224795
 1.70099651   -0.00000000   -1.60746005    
];
% HNCO_CCSD_df2TZVPD_162_relax
training_geom_71=[
-0.00207362   -0.00000000    0.00201732
-0.00235525   -0.00000000    1.00878271
 1.01150973    0.00000000   -0.67190514
 1.73252476   -0.00000000   -1.58223846    
];
% HNCO_CCSD_df2TZVPD_164_relax
training_geom_72=[
 0.00021007    0.00000000    0.00234446
-0.00426731    0.00000000    1.00893218
 1.01181591   -0.00000000   -0.67180291
 1.76313318    0.00000000   -1.55709941    
];
% HNCO_angle_HNC_m15deg_no_relax
training_geom_73=[
 0.00000000    0.00000000    0.00000000
 0.00000000    0.00000000    1.00578007
 1.14830518    0.00000000   -0.38598225
 2.19476793    0.00000000   -0.88716963    
];
% HNCO_angle_HNC_m15deg_relax
training_geom_74=[
-0.00849717   -0.00000000   -0.00053446
-0.00309269    0.00000000    1.01723330
 1.15272215    0.00000000   -0.39773275
 2.20194083   -0.00000000   -0.88633790    
];
% HNCO_angle_HNC_m20deg_no_relax
training_geom_75=[
 0.00000000    0.00000000    0.00000000
 0.00000000    0.00000000    1.00578007
 1.17757610    0.00000000   -0.28443208
 2.26373811    0.00000000   -0.69250705    
];
% HNCO_angle_HNC_m20deg_relax
training_geom_76=[
-0.01207589    0.00000000   -0.00176886
-0.00296723   -0.00000000    1.02120451
 1.18312195   -0.00000000   -0.30174461
 2.27323537    0.00000000   -0.68885011    
];
% HNCO_angle_HNC_m25deg_no_relax
training_geom_77=[
 0.00000000    0.00000000    0.00000000
 0.00000000    0.00000000    1.00578007
 1.19788496    0.00000000   -0.18071721
 2.31547987    0.00000000   -0.49257408    
];
% HNCO_angle_HNC_m25deg_relax
training_geom_78=[
-0.01582713   -0.00000000   -0.00362003
-0.00221583    0.00000000    1.02537391
 1.20477021   -0.00000000   -0.20430998
 2.32663758    0.00000000   -0.48495511    
];
% HNCO_angle_HNC_m30deg_no_relax
training_geom_79=[
 0.00000000    0.00000000    0.00000000
 0.00000000    0.00000000    1.00578007
 1.20907719    0.00000000   -0.07562697
 2.34959942    0.00000000   -0.28889231    
];
% HNCO_angle_HNC_m30deg_relax
training_geom_80=[
-0.01959335    0.00000000   -0.00617317
-0.00097978   -0.00000000    1.02980572
 1.21776099    0.00000000   -0.10591265
 2.36148875   -0.00000000   -0.27645912    
];
% HNCO_angle_HNC_p15deg_no_relax
training_geom_81=[
 0.00000000    0.00000000    0.00000000
 0.00000000    0.00000000    1.00578007
 0.80147033    0.00000000   -0.90842303
 1.45713997    0.00000000   -1.86569540    
];
% HNCO_angle_HNC_p15deg_relax
training_geom_82=[
 0.00343989    0.00000000   -0.00277902
 0.00640246    0.00000000    0.99480111
 0.79222871   -0.00000000   -0.90219826
 1.45653925    0.00000000   -1.85816219    
];
% HNCO_angle_HNC_p20deg_no_relax
training_geom_83=[
 0.00000000    0.00000000    0.00000000
 0.00000000    0.00000000    1.00578007
 0.71924621    0.00000000   -0.97481894
 1.28898905    0.00000000   -1.98559398    
];
% HNCO_angle_HNC_p20deg_relax
training_geom_84=[
 0.00336370    0.00000000   -0.00410532
 0.00876869    0.00000000    0.99136222
 0.70575581   -0.00000000   -0.96698076
 1.29034706    0.00000000   -1.97490900    
];
% HNCO_angle_HNC_p25deg_no_relax
training_geom_85=[
 0.00000000    0.00000000    0.00000000
 0.00000000    0.00000000    1.00578007
 0.63154820    0.00000000   -1.03379590
 1.11102813    0.00000000   -2.09038099    
];
% HNCO_angle_HNC_p25deg_relax
training_geom_86=[
 0.00259693   -0.00000000   -0.00543871
 0.01121030    0.00000000    0.98823676
 0.61292555   -0.00000000   -1.02424625
 1.11584355    0.00000000   -2.07694863    
];
% HNCO_angle_HNC_p30deg_no_relax
training_geom_87=[
 0.00000000    0.00000000    0.00000000
 0.00000000    0.00000000    1.00578007
 0.53904372    0.00000000   -1.08490505
 0.92461163    0.00000000   -2.17925895    
];
% HNCO_angle_HNC_p30deg_relax
training_geom_88=[
 0.00127492    0.00000000   -0.00671209
 0.01352535    0.00000000    0.98545563
 0.51498783   -0.00000001   -1.07348787
 0.93386724    0.00000000   -2.16363960    
];
% HNCO_CCSD_def2TZVPD_d0_inclination_a155
training_geom_89=[
-0.03725363   -0.00000000   -0.01708932
 0.05815856    0.00000000    0.98649007
 0.99273675    0.00000000   -0.66531267
 2.15223039   -0.00000000   -0.81146627
];
% HNCO_CCSD_def2TZVPD_d20_inclination_a155
training_geom_90=[
-0.03600248    0.00224978   -0.01633144
 0.05484672   -0.00400344    0.98766574
 0.99390035    0.00279601   -0.66521321
 2.13677131   -0.16875592   -0.83813672
];
% HNCO_CCSD_def2TZVPD_d20_inclination_a155 (mirror image)
training_geom_91=[
 0.03600248    0.00224978   -0.01633144
-0.05484672   -0.00400344    0.98766574
-0.99390035    0.00279601   -0.66521321
-2.13677131   -0.16875592   -0.83813672
];
% HNCO_CCSD_def2TZVPD_d40_inclination_a155
training_geom_92=[
-0.03225964    0.00402259   -0.01402164
 0.04562941   -0.00643925    0.99101980
 0.99703139    0.00432903   -0.66517960
 2.09201904   -0.31711077   -0.91477494
];
% HNCO_CCSD_def2TZVPD_d40_inclination_a155 (mirror image)
training_geom_93=[
 0.03225964    0.00402259   -0.01402164
-0.04562941   -0.00643925    0.99101980
-0.99703139    0.00432903   -0.66517960
-2.09201904   -0.31711077   -0.91477494
];
% HNCO_CCSD_def2TZVPD_d60_inclination_a155
training_geom_94=[
-0.02669813    0.00488895   -0.01045301
 0.03318408   -0.00660900    0.99578681
 1.00104437    0.00416102   -0.66570084
 2.02273507   -0.42710663   -1.03127683
];
% HNCO_CCSD_def2TZVPD_d60_inclination_a155 (mirror image)
training_geom_95=[
 0.02669813    0.00488895   -0.01045301
-0.03318408   -0.00660900    0.99578681
-1.00104437    0.00416102   -0.66570084
-2.02273507   -0.42710663   -1.03127683
];
% HNCO_CCSD_def2TZVPD_d80_inclination_a155
training_geom_96=[
-0.02016877    0.00459619   -0.00615501
 0.02044718   -0.00493785    1.00089374
 1.00501517    0.00279456   -0.66710839
 1.93646084   -0.48536488   -1.17259916
];
% HNCO_CCSD_def2TZVPD_d80_inclination_a155 (mirror image)
training_geom_97=[
 0.02016877    0.00459619   -0.00615501
-0.02044718   -0.00493785    1.00089374
-1.00501517    0.00279456   -0.66710839
-1.93646084   -0.48536488   -1.17259916
];
% HNCO_CCSD_def2TZVPD_d100_inclination_a155
training_geom_98=[
-0.01438311    0.00349957   -0.00221641
 0.01034100   -0.00273319    1.00524373
 1.00805712    0.00136313   -0.66900730
 1.84354800   -0.48504149   -1.32087031
];
% HNCO_CCSD_def2TZVPD_d100_inclination_a155 (mirror image)
training_geom_99=[
 0.01438311    0.00349957   -0.00221641
-0.01034100   -0.00273319    1.00524373
-1.00805712    0.00136313   -0.66900730
-1.84354800   -0.48504149   -1.32087031
];
% HNCO_CCSD_def2TZVPD_d120_inclination_a155
training_geom_100=[
-0.01024901    0.00219440    0.00058230
 0.00385675   -0.00105801    1.00824905
 1.01021571    0.00043928   -0.67086613
 1.75522859   -0.42624134   -1.45814048
];
% HNCO_CCSD_def2TZVPD_d120_inclination_a155 (mirror image)
training_geom_101=[
 0.01024901    0.00219440    0.00058230
-0.00385675   -0.00105801    1.00824905
-1.01021571    0.00043928   -0.67086613
-1.75522859   -0.42624134   -1.45814048
];
% HNCO_CCSD_def2TZVPD_d140_inclination_a155
training_geom_102=[
-0.00765738    0.00110662    0.00228370
 0.00015074   -0.00016527    1.01004799
 1.01157269    0.00009097   -0.67216914
 1.68283118   -0.31623073   -1.56902530
];
% HNCO_CCSD_def2TZVPD_d140_inclination_a155 (mirror image)
training_geom_103=[
 0.00765738    0.00110662    0.00228370
-0.00015074   -0.00016527    1.01004799
-1.01157269    0.00009097   -0.67216914
-1.68283118   -0.31623073   -1.56902530
];
% HNCO_CCSD_def2TZVPD_d160_inclination_a155
training_geom_104=[
-0.00638923    0.00042188    0.00306345
-0.00154271    0.00007373    1.01090472
 1.01235215    0.00000750   -0.67289069
 1.63538131   -0.16821668   -1.64088097
];
% HNCO_CCSD_def2TZVPD_d160_inclination_a155 (mirror image)
training_geom_105=[
 0.00638923    0.00042188    0.00306345
 0.00154271    0.00007373    1.01090472
-1.01235215    0.00000750   -0.67289069
-1.63538131   -0.16821668   -1.64088097
];
% HNCO_CCSD_def2TZVPD_d180_inclination_a155
training_geom_106=[
-0.00600775    0.00000000    0.00328443
-0.00203297    0.00000000    1.01115313
 1.01260816    0.00000000   -0.67310871
 1.61887793    0.00000000   -1.66576979
];
% HNCO_CCSD_def2TZVPD_d0_inclination_a165
training_geom_107=[
-0.01689193    0.00000000   -0.00907949
 0.02765989    0.00000000    0.99630372
 0.99982628    0.00000000   -0.66671533
 2.10779126    0.00000000   -1.02448607
];
% HNCO_CCSD_def2TZVPD_d20_inclination_a165
training_geom_108=[
-0.01622687    0.00083441   -0.00864218
 0.02620128   -0.00128926    0.99682332
 1.00034775    0.00077714   -0.66678882
 2.09804652   -0.10303310   -1.04045792
];
% HNCO_CCSD_def2TZVPD_d20_inclination_a165 (mirror image)
training_geom_109=[
 0.01622687    0.00083441   -0.00864218
-0.02620128   -0.00128926    0.99682332
-1.00034775    0.00077714   -0.66678882
-2.09804652   -0.10303310   -1.04045792
];
% HNCO_CCSD_def2TZVPD_d40_inclination_a165
training_geom_110=[
-0.01437104    0.00144310   -0.00741052
 0.02222918   -0.00209938    0.99826150
 1.00176022    0.00121807   -0.66705119
 2.06990806   -0.19359498   -1.08631077
];
% HNCO_CCSD_def2TZVPD_d40_inclination_a165 (mirror image)
training_geom_111=[
 0.01437104    0.00144310   -0.00741052
-0.02222918   -0.00209938    0.99826150
-1.00176022    0.00121807   -0.66705119
-2.06990806   -0.19359498   -1.08631077
];
% HNCO_CCSD_def2TZVPD_d60_inclination_a165
training_geom_112=[
-0.01167053    0.00166875   -0.00559942
 0.01672665   -0.00220268    1.00030908
 1.00370386    0.00119626   -0.66758218
 2.02657753   -0.26073524   -1.15620066
];
% HNCO_CCSD_def2TZVPD_d60_inclination_a165 (mirror image)
training_geom_113=[
 0.01167053    0.00166875   -0.00559942
-0.01672665   -0.00220268    1.00030908
-1.00370386    0.00119626   -0.66758218
-2.02657753   -0.26073524   -1.15620066
];
% HNCO_CCSD_def2TZVPD_d80_inclination_a165
training_geom_114=[
-0.00864283    0.00149016   -0.00353440
 0.01089549   -0.00171170    1.00256293
 1.00569156    0.00086390   -0.66834637
 1.97318757   -0.29638637   -1.24140596
];
% HNCO_CCSD_def2TZVPD_d80_inclination_a165 (mirror image)
training_geom_115=[
 0.00864283    0.00149016   -0.00353440
-0.01089549   -0.00171170    1.00256293
-1.00569156    0.00086390   -0.66834637
-1.97318757   -0.29638637   -1.24140596
];
% HNCO_CCSD_def2TZVPD_d100_inclination_a165
training_geom_116=[
-0.00591605    0.00104945   -0.00167576
 0.00594168   -0.00099829    1.00457475
 1.00754659    0.00044972   -0.66930582
 1.91587506   -0.29624489   -1.33120773
];
% HNCO_CCSD_def2TZVPD_d100_inclination_a165 (mirror image)
training_geom_117=[
 0.00591605    0.00104945   -0.00167576
-0.00594168   -0.00099829    1.00457475
-1.00754659    0.00044972   -0.66930582
-1.91587506   -0.29624489   -1.33120773
];
% HNCO_CCSD_def2TZVPD_d120_inclination_a165
training_geom_118=[
-0.00359302    0.00052104   -0.00013419
 0.00202216   -0.00034306    1.00618484
 1.00905428    0.00015994   -0.67020465
 1.86175816   -0.26041083   -1.41511116
];
% HNCO_CCSD_def2TZVPD_d120_inclination_a165 (mirror image)
training_geom_119=[
 0.00359302    0.00052104   -0.00013419
-0.00202216   -0.00034306    1.00618484
-1.00905428    0.00015994   -0.67020465
-1.86175816   -0.26041083   -1.41511116
];
% HNCO_CCSD_def2TZVPD_d140_inclination_a165
training_geom_120=[
-0.00044274   -0.00010080    0.00157090
-0.00251781    0.00025242    1.00784857
 1.01076034    0.00001295   -0.67114184
 1.81725287   -0.19319776   -1.48410498
];
% HNCO_CCSD_def2TZVPD_d140_inclination_a165 (mirror image)
training_geom_121=[
 0.00044274   -0.00010080    0.00157090
 0.00251781    0.00025242    1.00784857
-1.01076034    0.00001295   -0.67114184
-1.81725287   -0.19319776   -1.48410498
];
% HNCO_CCSD_def2TZVPD_d160_inclination_a165
training_geom_122=[
 0.00006965   -0.00011686    0.00193838
-0.00348850    0.00019498    1.00837323
 1.01132570    0.00000190   -0.67148256
 1.78830355   -0.10279082   -1.52810178
];
% HNCO_CCSD_def2TZVPD_d160_inclination_a165 (mirror image)
training_geom_123=[
-0.00006965   -0.00011686    0.00193838
 0.00348850    0.00019498    1.00837323
-1.01132570    0.00000190   -0.67148256
-1.78830355   -0.10279082   -1.52810178
];
% HNCO_CCSD_def2TZVPD_d180_inclination_a165
training_geom_124=[
 0.00024768    0.00000000    0.00205718
-0.00381323    0.00000000    1.00854449
 1.01152438    0.00000000   -0.67159212
 1.77823477    0.00000000   -1.54337070
];
% HNCO_CCSD_df2TZVPD_d0_part_relax
training_geom_125=[
 0.00117115    0.00000000   -0.00056126
 0.00118344    0.00000000    1.00412385
 1.00727234    0.00000000   -0.66850338
 2.04671549    0.00000000   -1.18828324
];
% HNCO_CCSD_df2TZVPD_d20_part_relax
training_geom_126=[
 0.00112900   -0.00000438   -0.00054048
 0.00113673   -0.00001973    1.00418126
 1.00734399    0.00003220   -0.66855159
 2.04200793   -0.04845529   -1.19543020
];
% HNCO_CCSD_df2TZVPD_d20_part_relax (mirror image)
training_geom_127=[
-0.00112900   -0.00000438   -0.00054048
-0.00113673   -0.00001973    1.00418126
-1.00734399    0.00003220   -0.66855159
-2.04200793   -0.04845529   -1.19543020
];
% HNCO_CCSD_df2TZVPD_d40_part_relax
training_geom_128=[
 0.00101004   -0.00000733   -0.00048175
 0.00100635   -0.00003289    1.00434386
 1.00754645    0.00005479   -0.66868976
 2.02845033   -0.09106552   -1.21600592
];
% HNCO_CCSD_df2TZVPD_d40_part_relax (mirror image)
training_geom_129=[
-0.00101004   -0.00000733   -0.00048175
-0.00100635   -0.00003289    1.00434386
-1.00754645    0.00005479   -0.66868976
-2.02845033   -0.09106552   -1.21600592
];
% HNCO_CCSD_df2TZVPD_d60_part_relax
training_geom_130=[
 0.00083467   -0.00000812   -0.00039500
 0.00081816   -0.00003613    1.00458522
 1.00784570    0.00006215   -0.66889960
 2.00767138   -0.12269050   -1.24752060
];
% HNCO_CCSD_df2TZVPD_d60_part_relax (mirror image)
training_geom_131=[
-0.00083467   -0.00000812   -0.00039500
-0.00081816   -0.00003613    1.00458522
-1.00784570    0.00006215   -0.66889960
-2.00767138   -0.12269050   -1.24752060
];
% HNCO_CCSD_df2TZVPD_d80_part_relax
training_geom_132=[
 0.00063051   -0.00000700   -0.00029411
 0.00060561   -0.00003047    1.00486875
 1.00819524    0.00005466   -0.66915417
 1.98217049   -0.13951533   -1.28616386
];
% HNCO_CCSD_df2TZVPD_d80_part_relax (mirror image)
training_geom_133=[
-0.00063051   -0.00000700   -0.00029411
-0.00060561   -0.00003047    1.00486875
-1.00819524    0.00005466   -0.66915417
-1.98217049   -0.13951533   -1.28616386
];
% HNCO_CCSD_df2TZVPD_d100_part_relax
training_geom_134=[
 0.00039425   -0.00000638   -0.00016743
 0.00037583   -0.00001859    1.00518102
 1.00866754    0.00002839   -0.66950722
 1.95495528   -0.13950156   -1.32723486
];
% HNCO_CCSD_df2TZVPD_d100_part_relax (mirror image)
training_geom_135=[
-0.00039425   -0.00000638   -0.00016743
-0.00037583   -0.00001859    1.00518102
-1.00866754    0.00002839   -0.66950722
-1.95495528   -0.13950156   -1.32723486
];
% HNCO_CCSD_df2TZVPD_d120_part_relax
training_geom_136=[
 0.00022667   -0.00000339   -0.00009038
 0.00021359   -0.00000919    1.00542430
 1.00892688    0.00001478   -0.66972130
 1.92945772   -0.12267481   -1.36585451
];
% HNCO_CCSD_df2TZVPD_d120_part_relax (mirror image)
training_geom_137=[
-0.00022667   -0.00000339   -0.00009038
-0.00021359   -0.00000919    1.00542430
-1.00892688    0.00001478   -0.66972130
-1.92945772   -0.12267481   -1.36585451
];
% HNCO_CCSD_df2TZVPD_d140_part_relax
training_geom_138=[
 0.00009860   -0.00000125   -0.00003237
 0.00009374   -0.00000289    1.00561279
 1.00912633    0.00000487   -0.66989260
 1.90866293   -0.09105168   -1.39732612
];
% HNCO_CCSD_df2TZVPD_d140_part_relax (mirror image)
training_geom_139=[
-0.00009860   -0.00000125   -0.00003237
-0.00009374   -0.00000289    1.00561279
-1.00912633    0.00000487   -0.66989260
-1.90866293   -0.09105168   -1.39732612
];
% HNCO_CCSD_df2TZVPD_d160_part_relax
training_geom_140=[
 0.00000000    0.00000000    0.00000000
 0.00000000    0.00000000    1.00577904
 1.00928018    0.00000000   -0.67003485
 1.89509696   -0.04844719   -1.41787506
];
% HNCO_CCSD_df2TZVPD_d160_part_relax (mirror image)
training_geom_141=[
-0.00000000    0.00000000    0.00000000
-0.00000000    0.00000000    1.00577904
-1.00928018    0.00000000   -0.67003485
-1.89509696   -0.04844719   -1.41787506
];


% HNCO_angle_HNC_m5deg_relax
training_geom_142=[
-0.00232627    0.00000000    0.00030982
-0.00154330    0.00000000    1.00948728
 1.06569288   -0.00000000   -0.58256401
 2.00938051    0.00000000   -1.25578141
];
% HNCO_angle_HNC_m10deg_relax
training_geom_143=[
-0.00522354   -0.00000000    0.00013761
-0.00259800    0.00000000    1.01336916
 1.11355700    0.00000000   -0.49161602
 2.11365375   -0.00000000   -1.07578585
];
% HNCO_angle_HNC_p5deg_relax
training_geom_144=[
 0.00176761    0.00000000   -0.00065016
 0.00192476    0.00000000    1.00202107
 0.94462295   -0.00000000   -0.75300194
 1.75770223    0.00000000   -1.58235867
];
% HNCO_angle_HNC_p10deg_relax
training_geom_145=[
 0.00295471   -0.00000000   -0.00164437
 0.00410230   -0.00000000    0.99830912
 0.87208706    0.00000000   -0.83060779
 1.61265189   -0.00000000   -1.72698809
];
