# Supplementary material for: Dihedral–torsion model potentials that include angle-damping factors
Source: RSC Adv. 2025 Mar 7;15(10):7257–306. doi: 10.1039/d4ra08960j (PMC11886958; doi:10.1039/d4ra08960j)
Supplement: RA-015-D4RA08960J-s001 [file RA-015-D4RA08960J-s001.zip › HNCO_forcefield_freqs_ADDT/calc_potential.m]

function potential_energy = calc_potential(displaced_geom,force_constants,HN_eq,NC_eq,CO_eq,HNC_eq,NCO_eq,phi_eq)
%UNTITLED2 Summary of this function goes here
%   Detailed explanation goes here
eV_to_Jpermol = 96491.5666;
K=2.815891616117388; % constant for tanh angle-damping function
% forcefield parameters (in J/mol and angstroms and radians)
kHN = force_constants(1)*eV_to_Jpermol;
kNC = force_constants(2)*eV_to_Jpermol;
kCO = force_constants(3)*eV_to_Jpermol;
kHNC = force_constants(4)*eV_to_Jpermol;
kmode_1 = force_constants(5)*eV_to_Jpermol;
XYZ_A=displaced_geom(2,:); %H atom
XYZ_B=displaced_geom(1,:); %N atom
XYZ_C=displaced_geom(3,:); %C atom
XYZ_D=displaced_geom(4,:); %O atom
length_1 = norm(XYZ_B-XYZ_A);
length_2 = norm(XYZ_C-XYZ_B);
length_3 = norm(XYZ_D-XYZ_C);
angle_1 = compute_bond_angle(XYZ_A, XYZ_B, XYZ_C);
angle_2 = compute_bond_angle(XYZ_B, XYZ_C, XYZ_D);
phi = compute_dihedral_value(XYZ_A, XYZ_B, XYZ_C, XYZ_D);
potential_energy = 0;
potential_energy = potential_energy + kHN*0.5*(length_1 - HN_eq)^2; 
potential_energy = potential_energy + kNC*0.5*(length_2 - NC_eq)^2;
potential_energy = potential_energy + kCO*0.5*(length_3 - CO_eq)^2;
if (((pi - angle_1) > 1.0e-9) ||  ((pi - HNC_eq) > 1.0e-9)) 
    temp1 = 2*(cos(angle_1) - cos(HNC_eq))^2/(sin(angle_1)^2 + 3*(sin(HNC_eq)^2)*tanh(2*sin(angle_1/2))/tanh(2*sin(HNC_eq/2)));
else
    temp1 = 0.0;
end
potential_energy = potential_energy + kHNC*temp1;
kangal_ABC = cos(angle_1/2);
kangal_BCD = cos(angle_2/2);
kangal_ABC_eq = cos(HNC_eq/2);
kangal_BCD_eq = cos(NCO_eq/2);    
P1_ABC = (kangal_ABC + 3*kangal_ABC^3)/4;
P1_BCD = (kangal_BCD + 3*kangal_BCD^3)/4;
P1_ABC_eq = (kangal_ABC_eq + 3*kangal_ABC_eq^3)/4;
P1_BCD_eq = (kangal_BCD_eq + 3*kangal_BCD_eq^3)/4;    
f1ABC = tanh(K*P1_ABC)/tanh(K);
f1BCD = tanh(K*P1_BCD)/tanh(K);
f1ABC_eq = tanh(K*P1_ABC_eq)/tanh(K);
f1BCD_eq = tanh(K*P1_BCD_eq)/tanh(K); 
f1ABC_ratio = f1ABC/f1ABC_eq;
f1BCD_ratio = f1BCD/f1BCD_eq;
potential_energy = potential_energy + kmode_1*(0.25*(f1ABC_ratio^2 +1)*(f1BCD_ratio^2 + 1) - f1ABC_ratio*f1BCD_ratio*cos(phi - phi_eq));
end
