# Supplementary material for: Dihedral–torsion model potentials that include angle-damping factors
Source: RSC Adv. 2025 Mar 7;15(10):7257–306. doi: 10.1039/d4ra08960j (PMC11886958; doi:10.1039/d4ra08960j)
Supplement: RA-015-D4RA08960J-s001 [file RA-015-D4RA08960J-s001.zip › HNCO_forcefield_freqs_ADDT/main_ADDT_ourput_results.txt]

bohrperangstrom =

   1.889725989000000


eVperHartree =

  27.211400000000001


K =

   2.815891616117388


eV_to_Jpermol =

     9.649156660000001e+04


opt_geom =

   0.003083090000000                   0  -0.004076500000000
   0.002614090000000                   0   1.001702350000000
   1.012675530000000                   0  -0.673640600000000
   1.894119400000000                   0  -1.428186800000000


num_params =

     5

The energy in eV of the lowest energy ground-state geom is

E_opt =

    -4.584269678155366e+03


num_training_geoms =

   145


num_internal_coords =

     6

Relative training energies in eV

y =

                   0
   0.154015979771430
   0.149338884340068
   0.149338884340068
   0.135891282573539
   0.135891282573539
   0.115338784267806
   0.115338784267806
   0.090193273755176
   0.090193273755176
   0.063489094251054
   0.063489094251054
   0.038420592001785
   0.038420592001785
   0.017984014260037
   0.017984014260037
   0.004637366788302
   0.004637366788302
   0.326928644159125
   0.234893974966326
   0.152341390215952
   0.275015823695867
   0.297460058530305
   0.159183424631919
   0.205925262753226
   0.176521984483770
   0.063350860339597
   0.343036704503902
   0.252700843011553
   0.169183342017277
   0.240128631983680
   0.259755398461493
   0.122891036224246
   0.194267082651095
   0.163810723202005
   0.051115254329488
   0.277885537940165
   0.186687619296208
   0.103662372527651
   0.200185017924014
   0.221207457107994
   0.083637775382158
   0.142863931709144
   0.112934384964319
   0.008231176385380
   0.034889368624135
   0.007110066705536
   0.026534380367593
   0.135249637761262
   0.096434752573259
   0.064307341049243
   0.038759918159485
   0.019701325713868
   0.007057820817863
   0.000772259531914
   0.000802192071205
   0.007117958011804
   0.019700509371432
   0.038539505820154
   0.434578303129456
   0.422022146827658
   0.360125463704208
   0.350595487196188
   0.293148956428013
   0.286056577131603
   0.233457485159306
   0.228302285429891
   0.180876624825942
   0.177236827961679
   0.132771767677696
   0.094827103061107
   0.063354397821968
   0.083114772273802
   0.068302518797282
   0.156103638380046
   0.128998907067398
   0.257086776463439
   0.213388805545947
   0.389299349872090
   0.324207776273397
   0.055327306935396
   0.042794008209967
   0.090663214633423
   0.069045934245878
   0.129873481463619
   0.097207828448518
   0.170483502709430
   0.125184413015631
   0.799355283549630
   0.782772656390080
   0.782772656390080
   0.735401418585752
   0.735401418585752
   0.663612303105765
   0.663612303105765
   0.576206837279642
   0.576206837279642
   0.483169427996472
   0.483169427996472
   0.394926939505240
   0.394926939505240
   0.321850724805699
   0.321850724805699
   0.273358105207080
   0.273358105207080
   0.256337646622342
   0.376717070625091
   0.366855387152100
   0.366855387152100
   0.338516074622021
   0.338516074622021
   0.295218655512144
   0.295218655512144
   0.242202957006157
   0.242202957006157
   0.185733587611139
   0.185733587611139
   0.132453394297954
   0.132453394297954
   0.088757600291501
   0.088757600291501
   0.060020457093742
   0.060020457093742
   0.049997954245555
   0.153222223233570
   0.148598462145856
   0.148598462145856
   0.135292359659616
   0.135292359659616
   0.114922994075641
   0.114922994075641
   0.089951092295451
   0.089951092295451
   0.063379976537362
   0.063379976537362
   0.038383312384212
   0.038383312384212
   0.017976667181756
   0.017976667181756
   0.004637366788302
   0.004637366788302
   0.006662711289209
   0.028476457985562
   0.005647998184031
   0.020812639289943

Force constants in ev/angstrom^2 (bond-stretches) and eV (angle-bending and dihedral-torsion)

force_constants =

   1.0e+02 *

   0.450971238355652
   0.566130528535518
   1.044576256032641
   0.016958871844473
   0.000581666467821

For the training dataset:

SST =

   9.731170064859725


SSE =

   0.115798061567847


R_squared_training =

   0.988100294127424

The following RMSE is in eV

RMSE_training =

   0.028259641207163


stepsize =

     1.000000000000000e-04


masses =

  14.003069999999999   1.007840000000000  12.000000000000000  15.994899999999999


MW_Hessian =

   1.0e+09 *

  Columns 1 through 5

   0.302916270253786                   0  -0.158671008161781  -0.066910852956528                   0
                   0   0.009899291983824                   0                   0   0.008861837588045
  -0.158671008161781                   0   0.448985634583792  -0.031215577434362                   0
  -0.066910852956528                   0  -0.031215577434362   0.170959458184009                   0
                   0   0.008861837588045                   0                   0   0.007926925886018
   0.000508933922986                   0  -1.158340481556868  -0.001933623113003                   0
  -0.315516197859371                   0   0.168862629774884   0.022735070559442                   0
                   0  -0.028452103653501                   0                   0  -0.025467365688533
   0.162278799923216                   0  -0.162856263164895   0.034280745530489                   0
   0.006655969940499                   0   0.010036107899685   0.000000001722702                   0
                   0   0.013157252244115                   0                   0   0.011777371075899
   0.007775353806444                   0   0.011723954905004   0.000000002630612                   0

  Columns 6 through 10

   0.000508933922986  -0.315516197859371                   0   0.162278799923216   0.006655969940499
                   0                   0  -0.028452103653501                   0                   0
  -1.158340481556868   0.168862629774884                   0  -0.162856263164895   0.010036107899685
  -0.001933623113003   0.022735070559442                   0   0.034280745530489   0.000000001722702
                   0                   0  -0.025467365688533                   0                   0
   4.317640914434114   0.000010601502548                   0   0.000015985290012   0.000000000003880
   0.000010601502548   0.837476413051442                   0  -0.575751025700286  -0.435880587586197
                   0                   0   0.081778939440977                   0                   0
   0.000015985290012  -0.575751025700286                   0   0.559667568646120   0.338250652184101
   0.000000000003880  -0.435880587586197                   0   0.338250652184101   0.371316074144214
                   0                   0  -0.037819503205364                   0                   0
   0.000000000000000   0.340692813213402                   0  -0.332388536287708  -0.302370801169821

  Columns 11 through 12

                   0   0.007775353806444
   0.013157252244115                   0
                   0   0.011723954905004
                   0   0.000000002630612
   0.011777371075899                   0
                   0   0.000000000000000
                   0   0.340692813213402
  -0.037819503205364                   0
                   0  -0.332388536287708
                   0  -0.302370801169821
   0.017490739099147                   0
                   0   0.276933099629126


eigenvals =

   1.0e+09 *

   4.639748361490941
   1.843064338871321
   0.477878034601852
   0.220898632801141
   0.117098694820402
   0.104304661809502
   0.000001507474059
   0.000001402674037
   0.000000001109979
  -0.000000000432172
  -0.000000008793456
  -0.000004297091038

The frequencies (in wavenumber, cm^-1) calculated from the forcefield are:

wavenumbers =

        3616
        2279
        1161
         789
         574
         542
           2
           2
           0
           0
           0
           0


experimental_freqs =

        3538        2269        1322         777         656         577

The relative error of the calculated freqs is:

percent_error =

     2     0   -12     2   -13    -6

The mass-weighted normal mode eigenvectors are (each column is an eigenvector):

eigenvecs =

  Columns 1 through 5

   0.011531313259237  -0.200459857400247  -0.685021182132569  -0.133585666718593  -0.000000000000000
  -0.000000000000000  -0.000000000000000  -0.000000000000000   0.000000000000000  -0.290750398889794
  -0.267830876592811   0.116781675947709   0.344070757520553  -0.373239096440407  -0.000000000000000
   0.001308530107310   0.004056471452378   0.134539788441037   0.768787507578062  -0.000000000000000
  -0.000000000000000  -0.000000000000000   0.000000000000000  -0.000000000000000  -0.260241565786136
   0.963165379461464   0.054710026366953   0.103953524063348  -0.105154681581659  -0.000000000000000
  -0.015469838234608   0.653067628770229   0.204218229817594   0.186359284439843   0.000000000000000
  -0.000000000000000   0.000000000000000   0.000000000000000  -0.000000000000000   0.835689552716999
   0.013789842128755  -0.517096021564263   0.051220224664413   0.389816144591960   0.000000000000000
   0.002281485810816  -0.379118083611723   0.430292766637499  -0.229405624122361  -0.000000000000000
   0.000000000000000  -0.000000000000000  -0.000000000000000   0.000000000000000  -0.386473161373811
  -0.003115942138482   0.324887825566943  -0.392394625581091   0.037978386071944  -0.000000000000000

  Columns 6 through 10

   0.021669163167644   0.000000000044603  -0.382125397896823  -0.571039415776913   0.002887459295245
  -0.000000000000000  -0.693630019567199  -0.000000000227448   0.000000003370404  -0.000000000204470
   0.187794706896509   0.000000000061872  -0.543676563829914  -0.003785507317819  -0.571026412938699
   0.551394794382520   0.000000000031609  -0.251574363850726  -0.153363389601166   0.000661228179694
  -0.000000000000000  -0.205194890294553  -0.000000000069959   0.000000000891224  -0.000000000054628
   0.051882651044269   0.000000000016608  -0.145925715118384  -0.001015643769326  -0.153193561378895
  -0.466534018227607  -0.000000000003831  -0.011347707399314  -0.528239644548451   0.002933503581952
   0.000000000000002   0.014031749583826   0.000000000016059   0.000000003140962  -0.000000000185204
  -0.546489899848921  -0.000000000010759   0.012980269415882  -0.002928074622728  -0.528216939346808
   0.245409499396378  -0.000000000063124   0.432343618395606  -0.609364226462359   0.003725714704099
  -0.000000000000001   0.690344524824983   0.000000000252946   0.000000003656112  -0.000000000209864
   0.284612971389715  -0.000000000080995   0.535344503212508  -0.002799745621278  -0.609439227838425

  Columns 11 through 12

   0.000000000901240   0.000000000001318
  -0.571765697132598  -0.327758430991272
   0.000000000767099   0.000000000000046
   0.000000000240551   0.000000000000175
  -0.152469515830998   0.931086693694736
   0.000000000205795   0.000000000000012
   0.000000000837124   0.000000000001630
  -0.528079149081106   0.150194852736683
   0.000000000714384   0.000000000000661
   0.000000000970154   0.000000000002417
  -0.609072611952393  -0.055619114970945
   0.000000000829068   0.000000000001387

>> 
