# Supplementary material for: Dihedral–torsion model potentials that include angle-damping factors
Source: RSC Adv. 2025 Mar 7;15(10):7257–306. doi: 10.1039/d4ra08960j (PMC11886958; doi:10.1039/d4ra08960j)
Supplement: RA-015-D4RA08960J-s001 [file RA-015-D4RA08960J-s001.zip › HOOH_experimental_vibrational_freqs.xlsx]

## Sheet: HOOH_vibrational_freqs
	NIST Chemistry Webbook litearature values		median value			all frequencies in wavenumber (cm^-1)
	3617.95		3613.45	s-stretch	OH
	3609.8
	3617.1
	3593
	1393.5		1389.25	s-bend	OH
	1385
	877.93		869	stretch	OO
	865.94
	869
	370.89		370.89	torsion	HOOH
	254.55
	372
	264
	378
	3618.84		3587	a-stretch	OH
	3610.66
	3610.22
	3597
	3587.8
	3583.6
	3574
	3568
	3560
	3587
	3582
	1273.68		1270.9	a-bend	OH
	1264.58
	1277
	1270.9
	1273.7
	1268.7
	1270.3
	1265.7
	1294
