# Supplementary material for: Dihedral–torsion model potentials that include angle-damping factors
Source: RSC Adv. 2025 Mar 7;15(10):7257–306. doi: 10.1039/d4ra08960j (PMC11886958; doi:10.1039/d4ra08960j)
Supplement: RA-015-D4RA08960J-s001 [file RA-015-D4RA08960J-s001.zip › HOOH_forcefield_freqs_CACO/calc_potential.m]

function potential_energy = calc_potential(displaced_geom,force_constants,HO_eq,OO_eq,HOO_eq,phi_eq)
%UNTITLED2 Summary of this function goes here
%   Detailed explanation goes here
eV_to_Jpermol = 96491.5666;
% forcefield parameters (in J/mol and angstroms and radians)
kHO = force_constants(1)*eV_to_Jpermol;
kOO = force_constants(2)*eV_to_Jpermol;
kHOO = force_constants(3)*eV_to_Jpermol;
kCACO = force_constants(4)*eV_to_Jpermol;
XYZ_A=displaced_geom(2,:); %H atom
XYZ_B=displaced_geom(1,:); %O atom
XYZ_C=displaced_geom(3,:); %O atom
XYZ_D=displaced_geom(4,:); %H atom
length_1 = norm(XYZ_B-XYZ_A);
length_2 = norm(XYZ_C-XYZ_B);
length_3 = norm(XYZ_D-XYZ_C);
angle_1 = compute_bond_angle(XYZ_A, XYZ_B, XYZ_C);
angle_2 = compute_bond_angle(XYZ_B, XYZ_C, XYZ_D);
phi = compute_dihedral_value(XYZ_A, XYZ_B, XYZ_C, XYZ_D);
alpha=atan(-4*cos(phi_eq));
% relative coefficients of CACO modes from smart mode selection
c_1 = 0.833919; 
c_2 = 0.549530;
c_3 = 0.050017;
c_4 = 0.009368;
potential_energy = 0;
potential_energy = potential_energy + kHO*(0.5*(length_1 - HO_eq)^2 + 0.5*(length_3 - HO_eq)^2);
potential_energy = potential_energy + kOO*0.5*(length_2 - OO_eq)^2 ;
if (((pi - angle_1) > 1.0e-9) ||  ((pi - HOO_eq) > 1.0e-9)) 
    temp1 = 2*(cos(angle_1) - cos(HOO_eq))^2/(sin(angle_1)^2 + 3*(sin(HOO_eq)^2)*tanh(2*sin(angle_1/2))/tanh(2*sin(HOO_eq/2)));
else
    temp1 = 0.0;
end
if (((pi - angle_2) > 1.0e-9) ||  ((pi - HOO_eq) > 1.0e-9)) 
    temp2 = 2*(cos(angle_2) - cos(HOO_eq))^2/(sin(angle_2)^2 + 3*(sin(HOO_eq)^2)*tanh(2*sin(angle_2/2))/tanh(2*sin(HOO_eq/2)));
else
    temp2 = 0.0;
end
potential_energy = potential_energy + kHOO*(temp1 + temp2);
% CACO torsion potential
potential_energy = potential_energy + kCACO*(c_1*(cos(phi) - cos(phi_eq)) + c_2*(cos(2*phi) - cos(2*phi_eq)) + c_3*(cos(3*phi) - cos(3*phi_eq)) + c_4*(cos(4*phi) - cos(4*phi_eq)));
end
