# Supplementary material for: Dihedral–torsion model potentials that include angle-damping factors
Source: RSC Adv. 2025 Mar 7;15(10):7257–306. doi: 10.1039/d4ra08960j (PMC11886958; doi:10.1039/d4ra08960j)
Supplement: RA-015-D4RA08960J-s001 [file RA-015-D4RA08960J-s001.zip › HOOH_forcefield_freqs_CACO/main_CACO_output_results.txt]

bohrperangstrom =

   1.889725989000000


eVperHartree =

  27.211400000000001


eV_to_Jpermol =

     9.649156660000001e+04


opt_geom =

  -0.066902650000000  -0.007870830000000  -0.015013300000000
   0.040985260000000  -0.016967250000000   0.945491850000000
   1.305918750000000   0.031061360000000  -0.440495970000000
   1.399935750000000  -0.848191530000000  -0.830839220000000


num_params =

     4


alpha =

   0.962887708071317


c_1 =

   0.833919000000000


c_2 =

   0.549530000000000


c_3 =

   0.050017000000000


c_4 =

   0.009368000000000

The energy in eV of the lowest energy ground-state geom is

E_opt =

    -4.119314454903842e+03


num_training_geoms =

   132


num_internal_coords =

     6

Relative training energies in eV

y =

                   0
                   0
   0.370549606815075
   0.327059803107659
   0.332434870949328
   0.332434870949328
   0.296300036547109
   0.296300036547109
   0.239020583775527
   0.239020583775527
   0.217538544045965
   0.217538544045965
   0.132220464713100
   0.132220464713100
   0.122626541416139
   0.122626541416139
   0.048073564037622
   0.048073564037622
   0.045043302533486
   0.045043302533486
   0.005555751537031
   0.005555751537031
   0.005201459109230
   0.005201459109230
   0.002910531343332
   0.002910531343332
   0.002701547791730
   0.002701547791730
   0.023977869337614
   0.023977869337614
   0.021885312677114
   0.021885312677114
   0.048528266531321
   0.048528266531321
   0.043827769295604
   0.043827769295604
   0.059196223787694
   0.053302506661566
   0.511603708310759
   0.472346637873670
   0.472346637873670
   0.373229385487321
   0.373229385487321
   0.255359124677852
   0.255359124677852
   0.157377131899011
   0.157377131899011
   0.100711568311453
   0.100711568311453
   0.084388537907216
   0.084388537907216
   0.092605564365840
   0.092605564365840
   0.107584623723596
   0.107584623723596
   0.114749385343202
   0.084366224559744
   0.084366224559744
   0.356565124126973
   0.328939838733277
   0.328939838733277
   0.258724358515792
   0.258724358515792
   0.175776392123225
   0.175776392123225
   0.111494629789377
   0.111494629789377
   0.084870996029167
   0.084870996029167
   0.095180307033843
   0.095180307033843
   0.125955039862674
   0.125955039862674
   0.156105815291085
   0.156105815291085
   0.168498975306647
   0.084325135345352
   0.084325135345352
   1.708886260331383
   1.708886260331383
   1.383855883434990
   1.383855883434990
   1.033622035745793
   1.033622035745793
   1.609938262853575
   1.609938262853575
   1.268907310643044
   1.268907310643044
   0.907969314535876
   0.907969314535876
   1.369730717809944
   1.369730717809944
   1.049995407239294
   1.049995407239294
   0.685217338363145
   0.685217338363145
   0.724003651581370
   0.724003651581370
   0.363189195230007
   0.363189195230007
   0.927337572713441
   0.927337572713441
   0.567473610563866
   0.567473610563866
   0.724003651581370
   0.724003651581370
   0.363189195230007
   0.363189195230007
   0.355188771515714
   0.355188771515714
   0.206763101758952
   0.206763101758952
   0.432637858195449
   0.432637858195449
   0.359836478635771
   0.359836478635771
   0.114147741289344
   0.114147741289344
   0.098700645851750
   0.098700645851750
   0.076722542299649
   0.076722542299649
   0.071106653566858
   0.071106653566858
   0.321401736705411
   0.321401736705411
   0.304813123037093
   0.304813123037093
   0.708437914438946
   0.708437914438946
   0.682643412037578
   0.682643412037578

Force constants in ev/angstrom^2 (bond-stretches) and eV (angle-bending and dihedral-torsion)

force_constants =

  50.709470771739561
  31.809025203470760
   5.683257545093383
   0.155163187652447


num_data =

   132

For the training dataset:

SST =

  40.040831500245801


SSE =

   1.882795626623684


R_squared_training =

   0.952978108693569

The following RMSE is in eV

RMSE_training =

   0.119430327940593


stepsize =

     1.000000000000000e-04


masses =

  Columns 1 through 3

  15.994899999999999   1.007840000000000  15.994899999999999

  Column 4

   1.007840000000000


MW_Hessian =

   1.0e+09 *

  Columns 1 through 3

   0.231057767439559   0.006955024504119   0.003429061202016
   0.006955024504119   0.016395590440581   0.001751228154767
   0.003429061202016   0.001751228154767   0.331325380178991
  -0.188361154949148  -0.001909134228910  -0.212237137449935
  -0.003279482216754  -0.006938666702506   0.008562539546307
  -0.115760256086475   0.011646258212862  -1.194766252396610
  -0.185745404401721  -0.028864944329863   0.041442440973439
  -0.006542341250811  -0.018664501978022  -0.005592123072064
   0.026079157953395  -0.001033224470460  -0.029631341554683
   0.007846821407647   0.089193358574465   0.033479100564323
   0.001635444389619   0.015977490718524   0.006738727358104
  -0.001793894284494  -0.014506624177564  -0.007115380311781

  Columns 4 through 6

  -0.188361154949148  -0.003279482216754  -0.115760256086475
  -0.001909134228910  -0.006938666702506   0.011646258212862
  -0.212237137449935   0.008562539546307  -1.194766252396610
   0.635219889351317   0.009249870833299   0.474063103120884
   0.009249870833299   0.025680562874038  -0.046599361592810
   0.474063103120884  -0.046599361592810   4.801285420872381
   0.028865606151908   0.002742640512937  -0.003216330240547
  -0.000356889592164  -0.001781297905424   0.000023217615544
   0.093102328267170   0.008686148648705  -0.010375376858745
   0.000174713531104  -0.007111213444585  -0.000086970985768
  -0.000222538345431   0.009057785208423   0.000110777783829
   0.000543351349393  -0.022115557820807  -0.000270475834025

  Columns 7 through 9

  -0.185745404401721  -0.006542341250811   0.026079157953395
  -0.028864944329863  -0.018664501978022  -0.001033224470460
   0.041442440973439  -0.005592123072064  -0.029631341554683
   0.028865606151908  -0.000356889592164   0.093102328267170
   0.002742640512937  -0.001781297905424   0.008686148648705
  -0.003216330240547   0.000023217615544  -0.010375376858745
   0.216863460751710   0.008394535445895  -0.060509265237652
   0.008394535445895   0.278510155853058   0.110773753907615
  -0.060509265237652   0.110773753907615   0.083405121931934
  -0.152832994915843  -0.007021838183143   0.044059524672391
   0.078806894338108  -1.033385718325856  -0.445867893824867
   0.079174296971357  -0.419043330909304  -0.203847351799402

  Columns 10 through 12

   0.007846821407647   0.001635444389619  -0.001793894284494
   0.089193358574465   0.015977490718524  -0.014506624177564
   0.033479100564323   0.006738727358104  -0.007115380311780
   0.000174713531104  -0.000222538345431   0.000543351349393
  -0.007111213444584   0.009057785208423  -0.022115557820807
  -0.000086970985768   0.000110777783829  -0.000270475834025
  -0.152832994915843   0.078806894338108   0.079174296971357
  -0.007021838183143  -1.033385718325856  -0.419043330909304
   0.044059524672391  -0.445867893824867  -0.203847351799402
   0.577417776516922  -0.320241762389736  -0.308809583224493
  -0.320241762389736   4.044069257374916   1.749281692271431
  -0.308809583224493   1.749281692271431   0.840698847428409


eigenvals =

   1.0e+09 *

   5.163705337635240
   5.161330179502239
   0.716492994580685
   0.645742331391006
   0.341330504962636
   0.053409225504666
  -0.000000000874842
  -0.000000001864400
  -0.000000002710159
  -0.000000367519913
  -0.000017990101780
  -0.000062979491557

The frequencies (in wavenumber, cm^-1) calculated from the forcefield are:

wavenumbers =

        3815
        3814
        1421
        1349
         981
         388
           0
           0
           0
           0
           0
           0


experimental_freqs =

        3613        3587        1389        1271         869         371

The relative error of the calculated freqs is:

percent_error =

     6     6     2     6    13     5

The mass-weighted normal mode eigenvectors are (each column is an eigenvector):

eigenvecs =

  Columns 1 through 3

  -0.018374168720005  -0.019885835634620  -0.352224985284175
   0.000859858524229   0.001970545499181  -0.103271465861738
  -0.172670861236805  -0.171228943252655  -0.058044738128007
   0.081425532460287   0.078883863134258   0.593763986351291
  -0.006246563564430  -0.006368168081122   0.018071398338700
   0.680573374722051   0.681186663866801  -0.094979245385292
  -0.017609469513481   0.016262230657650   0.347865412890374
   0.157461908293101  -0.157075616149113   0.122452997597723
   0.071055546371271  -0.069150633058720   0.045733608461900
   0.061925240325139  -0.064448230649498  -0.576396421903224
  -0.624471978022576   0.624272111106753  -0.094486335417268
  -0.275760667243925   0.276431851456939   0.144024028078309

  Columns 4 through 6

   0.190993429396615   0.580011800983699  -0.000156600459148
  -0.101590022135465  -0.031779473898043   0.179743653240559
   0.044460315799129  -0.255883314082975   0.011340483151397
  -0.664908777428939   0.299597467716331   0.051465351222301
  -0.017524267137869   0.011065350868134  -0.681776664114887
   0.093880470069147  -0.084964829205735  -0.009769137670191
   0.137096979936756  -0.580206327808034  -0.053418609247424
   0.135545468212755   0.032635363663131   0.055978687484198
  -0.107738420607294   0.255333983332220  -0.162632188025595
  -0.642130051070187  -0.298822511446812   0.161966223682907
  -0.117746641819795  -0.014475024834482  -0.257288101494060
   0.158205358520878   0.087153232601808   0.612481375427984

  Columns 7 through 9

  -0.000337576355549  -0.000769880607135  -0.685623056302673
   0.000585357805698   0.681270080533878  -0.002736481446986
   0.686187814870139   0.001731983750705   0.000327347187111
   0.000041786109156   0.000811427960988  -0.171835554141629
   0.000139643775806   0.170969020360845  -0.000669204225381
   0.172231278258210   0.000321513059782   0.000052207430369
  -0.000586398238058  -0.002763373177560  -0.686155578444872
   0.001635006776870   0.690293989610896  -0.000367277784488
   0.685481036631687  -0.003874324420470  -0.001174049360268
  -0.000036911770687   0.000293822098249  -0.171972114757591
   0.000438616790472   0.173511365373055  -0.000040926260158
   0.172031186784235  -0.001264206218219  -0.000346276152919

  Columns 10 through 12

   0.098193031298864  -0.150277257741808  -0.002737123131564
  -0.564408573760354  -0.367006469532059  -0.168239686125408
   0.360863801840049  -0.518478878206713  -0.003844392805637
   0.152110668780362  -0.217627467952871   0.007283658220127
  -0.138111558696982  -0.120178417092814   0.686728739660525
   0.076299992668883  -0.110204239657244   0.005016969943626
  -0.154266814471893   0.150296768019615  -0.054053334087296
   0.546432518977185   0.366829878802061   0.057495643384403
  -0.352055482035308   0.518509283046663  -0.148761280791451
   0.083705931497682   0.217624886239759   0.219039109459956
   0.162919392081783   0.120169431575781  -0.245011507115147
  -0.116897554933948   0.110211933741427   0.603019363357785

>> 
