# Supplementary material for: Dihedral–torsion model potentials that include angle-damping factors
Source: RSC Adv. 2025 Mar 7;15(10):7257–306. doi: 10.1039/d4ra08960j (PMC11886958; doi:10.1039/d4ra08960j)
Supplement: RA-015-D4RA08960J-s001 [file RA-015-D4RA08960J-s001.zip › HOOH_forcefield_freqs_CACO/training_energies.m]

training_E=[
-151.38193753  
-151.38193753
-151.36832009
-151.36991831
-151.36972078  
-151.36972078
-151.37104871  
-151.37104871
-151.37315369  
-151.37315369
-151.37394314  
-151.37394314
-151.37707852  
-151.37707852
-151.37743109  
-151.37743109
-151.38017086  
-151.38017086
-151.38028222  
-151.38028222
-151.38173336  
-151.38173336
-151.38174638  
-151.38174638
-151.38183057  
-151.38183057
-151.38183825  
-151.38183825
-151.38105636  
-151.38105636
-151.38113326  
-151.38113326
-151.38015415  
-151.38015415
-151.38032689  
-151.38032689
-151.37976211
-151.37997870
-151.36313645
-151.36457912  
-151.36457912
-151.36822161  
-151.36822161
-151.37255326  
-151.37255326
-151.37615403  
-151.37615403
-151.37823645  
-151.37823645
-151.37883631  
-151.37883631
-151.37853434  
-151.37853434
-151.37798387  
-151.37798387
-151.37772057
-151.37883713  
-151.37883713
-151.36883401
-151.36984922  
-151.36984922
-151.37242959  
-151.37242959
-151.37547787  
-151.37547787
-151.37784018  
-151.37784018
-151.37881858  
-151.37881858
-151.37843972  
-151.37843972
-151.37730877  
-151.37730877
-151.37620075  
-151.37620075
-151.37574531
-151.37883864  
-151.37883864
-151.31913715  
-151.31913715
-151.33108179  
-151.33108179
-151.34395264  
-151.34395264
-151.32277342  
-151.32277342
-151.33530607  
-151.33530607
-151.34857029  
-151.34857029
-151.33160088  
-151.33160088
-151.34335093  
-151.34335093
-151.35675627  
-151.35675627
-151.35533090  
-151.35533090
-151.36859058  
-151.36859058
-151.34785852  
-151.34785852
-151.36108327  
-151.36108327
-151.35533090  
-151.35533090
-151.36859058  
-151.36859058
-151.36888459  
-151.36888459
-151.37433913  
-151.37433913
-151.36603839  
-151.36603839
-151.36871379  
-151.36871379
-151.37774268  
-151.37774268
-151.37831035  
-151.37831035
-151.37911803  
-151.37911803
-151.37932441  
-151.37932441
-151.37012624  
-151.37012624
-151.37073586  
-151.37073586
-151.35590293  
-151.35590293
-151.35685086  
-151.35685086
];
