# Supplementary material for: Dihedral–torsion model potentials that include angle-damping factors
Source: RSC Adv. 2025 Mar 7;15(10):7257–306. doi: 10.1039/d4ra08960j (PMC11886958; doi:10.1039/d4ra08960j)
Supplement: RA-015-D4RA08960J-s001 [file RA-015-D4RA08960J-s001.zip › HOOH_forcefield_freqs_CACO/training_geoms.m]

% H2O2_CCSD_def2TZVPD_opt
training_geom_1=[
-0.06690265   -0.00787083   -0.01501330
 0.04098526   -0.01696725    0.94549185
 1.30591875    0.03106136   -0.44049597
 1.39993575   -0.84819153   -0.83083922    
];
% H2O2_CCSD_def2TZVPD_opt (mirror image)
training_geom_2=[
 0.06690265   -0.00787083   -0.01501330
-0.04098526   -0.01696725    0.94549185
-1.30591875    0.03106136   -0.44049597
-1.39993575   -0.84819153   -0.83083922    
];
% H2O2_CCSD_def2TZVPD_d0_no_relax
training_geom_3=[
 0.00000000    0.00000000    0.00000000
 0.00000000    0.00000000    0.96658824
 1.41220468    0.00000000   -0.26994085
 1.76870287    0.00000000    0.62850328    
];
% H2O2_CCSD_def2TZVPD_d0_relax
training_geom_4=[
-0.00399980   -0.00000000    0.00897043
-0.07446916    0.00000000    0.97261704
 1.41923098    0.00000000   -0.26307804
 1.84014553   -0.00000000    0.60664125    
];
% H2O2_CCSD_def2TZVPD_d20_no_relax
training_geom_5=[
 0.00000000    0.00000000    0.00000000
 0.00000000    0.00000000    0.96658824
 1.41220468    0.00000000   -0.26994085
 1.75795313   -0.32471371    0.57226568    
];
% H2O2_CCSD_def2TZVPD_d20_no_relax (mirror image)
training_geom_6=[
-0.00000000    0.00000000    0.00000000
-0.00000000    0.00000000    0.96658824
-1.41220468    0.00000000   -0.26994085
-1.75795313   -0.32471371    0.57226568    
];
% H2O2_CCSD_def2TZVPD_d20_relax
training_geom_7=[
-0.00301948    0.00555485    0.00898911
-0.06682859    0.00785290    0.97335741
 1.41787638   -0.00804574   -0.26505459
 1.82212949   -0.33007571    0.55162113    
];
% H2O2_CCSD_def2TZVPD_d20_relax (mirror image)
training_geom_8=[
 0.00301948    0.00555485    0.00898911
 0.06682859    0.00785290    0.97335741
-1.41787638   -0.00804574   -0.26505459
-1.82212949   -0.33007571    0.55162113    
];
% H2O2_CCSD_def2TZVPD_d40_no_relax
training_geom_9=[
 0.00000000    0.00000000    0.00000000
 0.00000000    0.00000000    0.96658824
 1.41220468    0.00000000   -0.26994085
 1.72700050   -0.61026216    0.41033594    
];
% H2O2_CCSD_def2TZVPD_d40_no_relax (mirror image)
training_geom_10=[
-0.00000000    0.00000000    0.00000000
-0.00000000    0.00000000    0.96658824
-1.41220468    0.00000000   -0.26994085
-1.72700050   -0.61026216    0.41033594    
];
% H2O2_CCSD_def2TZVPD_d40_relax
training_geom_11=[
-0.00080548    0.00780185    0.00855627
-0.04888339    0.01085538    0.97444353
 1.41480502   -0.01128142   -0.26910708
 1.77408902   -0.61763797    0.39309061    
];
% H2O2_CCSD_def2TZVPD_d40_relax (mirror image)
training_geom_12=[
 0.00080548    0.00780185    0.00855627
 0.04888339    0.01085538    0.97444353
-1.41480502   -0.01128142   -0.26910708
-1.77408902   -0.61763797    0.39309061    
];
% H2O2_CCSD_def2TZVPD_d60_no_relax
training_geom_13=[
 0.00000000    0.00000000    0.00000000
 0.00000000    0.00000000    0.96658824
 1.41220468    0.00000000   -0.26994085
 1.67957832   -0.82220398    0.16224519    
];
% H2O2_CCSD_def2TZVPD_d60_no_relax (mirror image)
training_geom_14=[
-0.00000000    0.00000000    0.00000000
-0.00000000    0.00000000    0.96658824
-1.41220468    0.00000000   -0.26994085
-1.67957832   -0.82220398    0.16224519    
];
% H2O2_CCSD_def2TZVPD_d60_relax
training_geom_15=[
 0.00122920    0.00656157    0.00702803
-0.02962808    0.00895585    0.97410985
 1.41191770   -0.00945885   -0.27203992
 1.70826417   -0.82826255    0.14979463    
];
% H2O2_CCSD_def2TZVPD_d60_relax (mirror image)
training_geom_16=[
-0.00122920    0.00656157    0.00702803
 0.02962808    0.00895585    0.97410985
-1.41191770   -0.00945885   -0.27203992
-1.70826417   -0.82826255    0.14979463    
];
% H2O2_CCSD_def2TZVPD_d80_no_relax
training_geom_17=[
 0.00000000    0.00000000    0.00000000
 0.00000000    0.00000000    0.96658824
 1.41220468    0.00000000   -0.26994085
 1.62140640   -0.93497587   -0.14208317    
];
% H2O2_CCSD_def2TZVPD_d80_no_relax (mirror image)
training_geom_18=[
-0.00000000    0.00000000    0.00000000
-0.00000000    0.00000000    0.96658824
-1.41220468    0.00000000   -0.26994085
-1.62140640   -0.93497587   -0.14208317    
];
% H2O2_CCSD_def2TZVPD_d80_relax
training_geom_19=[
 0.00202002    0.00375589    0.00453509
-0.01443033    0.00503529    0.97193555
 1.41055526   -0.00541249   -0.27253675
 1.63546613   -0.93835455   -0.14936966    
];
% H2O2_CCSD_def2TZVPD_d80_relax (mirror image)
training_geom_20=[
-0.00202002    0.00375589    0.00453509
 0.01443033    0.00503529    0.97193555
-1.41055526   -0.00541249   -0.27253675
-1.63546613   -0.93835455   -0.14936966    
];
% H2O2_CCSD_def2TZVPD_d100_no_relax
training_geom_21=[
 0.00000000    0.00000000    0.00000000
 0.00000000    0.00000000    0.96658824
 1.41220468    0.00000000   -0.26994085
 1.55950114   -0.93497587   -0.46594264    
];
% H2O2_CCSD_def2TZVPD_d100_no_relax (mirror image)
training_geom_22=[
-0.00000000    0.00000000    0.00000000
-0.00000000    0.00000000    0.96658824
-1.41220468    0.00000000   -0.26994085
-1.55950114   -0.93497587   -0.46594264    
];
% H2O2_CCSD_def2TZVPD_d100_relax
training_geom_23=[
 0.00093286    0.00112340    0.00168019
-0.00416734    0.00147946    0.96868445
 1.41134733   -0.00160264   -0.27122606
 1.56359297   -0.93597608   -0.46843382    
];
% H2O2_CCSD_def2TZVPD_d100_relax (mirror image)
training_geom_24=[
-0.00093286    0.00112340    0.00168019
 0.00416734    0.00147946    0.96868445
-1.41134733   -0.00160264   -0.27122606
-1.56359297   -0.93597608   -0.46843382    
];
% H2O2_CCSD_def2TZVPD_d120_no_relax
training_geom_25=[
 0.00000000    0.00000000    0.00000000
 0.00000000    0.00000000    0.96658824
 1.41220468    0.00000000   -0.26994085
 1.50132922   -0.82220398   -0.77027100    
];
% H2O2_CCSD_def2TZVPD_d120_no_relax (mirror image)
training_geom_26=[
-0.00000000    0.00000000    0.00000000
-0.00000000    0.00000000    0.96658824
-1.41220468    0.00000000   -0.26994085
-1.50132922   -0.82220398   -0.77027100    
];
% H2O2_CCSD_def2TZVPD_d120_relax
training_geom_27=[
-0.00089102   -0.00066300   -0.00134679
 0.00271180   -0.00086243    0.96489706
 1.41306366    0.00095901   -0.26876193
 1.49864946   -0.82163756   -0.76841194    
];
% H2O2_CCSD_def2TZVPD_d120_relax (mirror image)
training_geom_28=[
 0.00089102   -0.00066300   -0.00134679
-0.00271180   -0.00086243    0.96489706
-1.41306366    0.00095901   -0.26876193
-1.49864946   -0.82163756   -0.76841194    
];
% H2O2_CCSD_def2TZVPD_d140_no_relax
training_geom_29=[
 0.00000000    0.00000000    0.00000000
 0.00000000    0.00000000    0.96658824
 1.41220468    0.00000000   -0.26994085
 1.45390704   -0.61026216   -1.01836175    
];
% H2O2_CCSD_def2TZVPD_d140_no_relax (mirror image)
training_geom_30=[
-0.00000000    0.00000000    0.00000000
-0.00000000    0.00000000    0.96658824
-1.41220468    0.00000000   -0.26994085
-1.45390704   -0.61026216   -1.01836175    
];
% H2O2_CCSD_def2TZVPD_d140_relax
training_geom_31=[
-0.00370420   -0.00134735   -0.00416074
 0.00724590   -0.00174056    0.96143438
 1.41586136    0.00204178   -0.26602836
 1.44670866   -0.60921603   -1.01295964    
];
% H2O2_CCSD_def2TZVPD_d140_relax (mirror image)
training_geom_32=[
 0.00370420   -0.00134735   -0.00416074
-0.00724590   -0.00174056    0.96143438
-1.41586136    0.00204178   -0.26602836
-1.44670866   -0.60921603   -1.01295964    
];
% H2O2_CCSD_def2TZVPD_d160_no_relax
training_geom_33=[
 0.00000000    0.00000000    0.00000000
 0.00000000    0.00000000    0.96658824
 1.41220468    0.00000000   -0.26994085
 1.42295441   -0.32471371   -1.18029148    
];
% H2O2_CCSD_def2TZVPD_d160_no_relax (mirror image)
training_geom_34=[
-0.00000000    0.00000000    0.00000000
-0.00000000    0.00000000    0.96658824
-1.41220468    0.00000000   -0.26994085
-1.42295441   -0.32471371   -1.18029148    
];
% H2O2_CCSD_def2TZVPD_d160_relax
training_geom_35=[
-0.00576508   -0.00099113   -0.00621693
 0.00984225   -0.00127170    0.95896038
 1.41795207    0.00152736   -0.26381680
 1.41312984   -0.32397824   -1.17257075    
];
% H2O2_CCSD_def2TZVPD_d160_relax (mirror image)
training_geom_36=[
 0.00576508   -0.00099113   -0.00621693
-0.00984225   -0.00127170    0.95896038
-1.41795207    0.00152736   -0.26381680
-1.41312984   -0.32397824   -1.17257075    
];
% H2O2_CCSD_def2TZVPD_d180_no_relax
training_geom_37=[
 0.00000000    0.00000000    0.00000000
 0.00000000    0.00000000    0.96658824
 1.41220468    0.00000000   -0.26994085
 1.41220467    0.00000000   -1.23652909    
];
% H2O2_CCSD_def2TZVPD_d180_relax
training_geom_38=[
-0.00653420    0.00000000   -0.00694436
 0.01064466    0.00000000    0.95810568
 1.41873888    0.00000000   -0.26299649
 1.40156001    0.00000000   -1.22804653
];
% H2O2_CCSD_def2TZVPD_d0_n10_inclination
training_geom_39=[
-0.01077134   -0.00000000    0.01501786
-0.06470367    0.00000000    0.97956904
 1.44426411    0.00000000   -0.28185629
 1.65068925   -0.00000000    0.66067594    
];
% H2O2_CCSD_def2TZVPD_d20_n10_inclination
training_geom_40=[
-0.01068040    0.00290852    0.01402260
-0.05748390    0.00568277    0.97925817
 1.44185643   -0.00520004   -0.28195669
 1.63484299   -0.33394993    0.60483257   
];
% H2O2_CCSD_def2TZVPD_d20_n10_inclination (mirror image)
training_geom_41=[
 0.01068040    0.00290852    0.01402260
 0.05748390    0.00568277    0.97925817
-1.44185643   -0.00520004   -0.28195669
-1.63484299   -0.33394993    0.60483257   
];
% H2O2_CCSD_def2TZVPD_d40_n10_inclination
training_geom_42=[
-0.01036063    0.00401053    0.01157203
-0.04163689    0.00774814    0.97818876
 1.43631364   -0.00680793   -0.28162365
 1.59270920   -0.62619783    0.44317498    
];
% H2O2_CCSD_def2TZVPD_d40_n10_inclination (mirror image)
training_geom_43=[
 0.01036063    0.00401053    0.01157203
 0.04163689    0.00774814    0.97818876
-1.43631364   -0.00680793   -0.28162365
-1.59270920   -0.62619783    0.44317498    
];
% H2O2_CCSD_def2TZVPD_d60_n10_inclination
training_geom_44=[
-0.00997214    0.00361077    0.00879373
-0.02651318    0.00672981    0.97642674
 1.43066177   -0.00546748   -0.28016024
 1.53457308   -0.84187704    0.19369543    
];
% H2O2_CCSD_def2TZVPD_d60_n10_inclination (mirror image)
training_geom_45=[
 0.00997214    0.00361077    0.00879373
 0.02651318    0.00672981    0.97642674
-1.43066177   -0.00546748   -0.28016024
-1.53457308   -0.84187704    0.19369543    
];
% H2O2_CCSD_def2TZVPD_d80_n10_inclination
training_geom_46=[
-0.00933781    0.00277525    0.00669691
-0.01638983    0.00486090    0.97458760
 1.42641873   -0.00365105   -0.27818338
 1.46883941   -0.95579085   -0.11415185    
];
% H2O2_CCSD_def2TZVPD_d80_n10_inclination (mirror image)
training_geom_47=[
 0.00933781    0.00277525    0.00669691
 0.01638983    0.00486090    0.97458760
-1.42641873   -0.00365105   -0.27818338
-1.46883941   -0.95579085   -0.11415185    
];
% H2O2_CCSD_def2TZVPD_d100_n10_inclination
training_geom_48=[
-0.01084124    0.00237809    0.00532336
-0.00945332    0.00315913    0.97272105
 1.42433231   -0.00261553   -0.27607806
 1.40247317   -0.95472745   -0.44270612    
];
% H2O2_CCSD_def2TZVPD_d100_n10_inclination (mirror image)
training_geom_49=[
 0.01084124    0.00237809    0.00532336
 0.00945332    0.00315913    0.97272105
-1.42433231   -0.00261553   -0.27607806
-1.40247317   -0.95472745   -0.44270612    
];
% H2O2_CCSD_def2TZVPD_d120_n10_inclination
training_geom_50=[
-0.01289790    0.00219015    0.00483219
-0.00520176    0.00199509    0.97143545
 1.42339891   -0.00230489   -0.27486617
 1.34199263   -0.83888429   -0.75194763    
];
% H2O2_CCSD_def2TZVPD_d120_n10_inclination (mirror image)
training_geom_51=[
 0.01289790    0.00219015    0.00483219
 0.00520176    0.00199509    0.97143545
-1.42339891   -0.00230489   -0.27486617
-1.34199263   -0.83888429   -0.75194763    
];
% H2O2_CCSD_def2TZVPD_d140_n10_inclination
training_geom_52=[
-0.01447392    0.00179526    0.00504356
-0.00319406    0.00126828    0.97107052
 1.42310837   -0.00194924   -0.27482550
 1.29357569   -0.62236139   -1.00439119    
];
% H2O2_CCSD_def2TZVPD_d140_n10_inclination (mirror image)
training_geom_53=[
 0.01447392    0.00179526    0.00504356
 0.00319406    0.00126828    0.97107052
-1.42310837   -0.00194924   -0.27482550
-1.29357569   -0.62236139   -1.00439119    
];
% H2O2_CCSD_def2TZVPD_d160_n10_inclination
training_geom_54=[
-0.01624144    0.00110049    0.00513328
-0.00135739    0.00059460    0.97075256
 1.42274832   -0.00123765   -0.27484966
 1.26235680   -0.33101611   -1.16898333    
];
% H2O2_CCSD_def2TZVPD_d160_n10_inclination (mirror image)
training_geom_55=[
 0.01624144    0.00110049    0.00513328
 0.00135739    0.00059460    0.97075256
-1.42274832   -0.00123765   -0.27484966
-1.26235680   -0.33101611   -1.16898333    
];
% H2O2_CCSD_def2TZVPD_d180_n10_inclination
training_geom_56=[
-0.01699102    0.00000000    0.00518951
-0.00066125   -0.00000000    0.97067447
 1.42259421    0.00000000   -0.27493223
 1.25162113   -0.00000000   -1.22612881    
];
% H2O2_CCSD_def2TZVPD_reopt_n10_inclination
training_geom_57=[
-0.01200688   -0.03721930    0.01446051
-0.01955392    0.04661657    0.97741077
 1.42768436   -0.02017614   -0.24647379
 1.37670074   -0.89117266   -0.66236993    
];
% H2O2_CCSD_def2TZVPD_reopt_n10_inclination (mirror image)
training_geom_58=[
 0.01200688   -0.03721930    0.01446051
 0.01955392    0.04661657    0.97741077
-1.42768436   -0.02017614   -0.24647379
-1.37670074   -0.89117266   -0.66236993    
];
% H2O2_CCSD_def2TZVPD_d0_p10_inclination
training_geom_59=[
 0.01403433    0.00000000    0.01157112
-0.04801768   -0.00000000    0.97632135
 1.42373185   -0.00000000   -0.27727156
 1.94175622    0.00000000    0.53897511    
];
% H2O2_CCSD_def2TZVPD_d20_p10_inclination
training_geom_60=[
 0.01429363    0.00015372    0.01076417
-0.04335278    0.00374519    0.97601397
 1.42180587   -0.00290337   -0.27747982
 1.92852839   -0.30999804    0.48678116    
];
% H2O2_CCSD_def2TZVPD_d20_p10_inclination (mirror image)
training_geom_61=[
-0.01429363    0.00015372    0.01076417
 0.04335278    0.00374519    0.97601397
-1.42180587   -0.00290337   -0.27747982
-1.92852839   -0.30999804    0.48678116    
];
% H2O2_CCSD_def2TZVPD_d40_p10_inclination
training_geom_62=[
 0.01484761   -0.00039018    0.00850850
-0.03207714    0.00505753    0.97483526
 1.41708404   -0.00345282   -0.27740504
 1.89196560   -0.58194925    0.33604596    
];
% H2O2_CCSD_def2TZVPD_d40_p10_inclination (mirror image)
training_geom_63=[
-0.01484761   -0.00039018    0.00850850
 0.03207714    0.00505753    0.97483526
-1.41708404   -0.00345282   -0.27740504
-1.89196560   -0.58194925    0.33604596    
];
% H2O2_CCSD_def2TZVPD_d60_p10_inclination
training_geom_64=[
 0.01485797   -0.00139449    0.00527095
-0.01922322    0.00380343    0.97244035
 1.41184182   -0.00171910   -0.27588298
 1.83921588   -0.78311161    0.10406943    
];
% H2O2_CCSD_def2TZVPD_d60_p10_inclination (mirror image)
training_geom_65=[
-0.01485797   -0.00139449    0.00527095
 0.01922322    0.00380343    0.97244035
-1.41184182   -0.00171910   -0.27588298
-1.83921588   -0.78311161    0.10406943    
];
% H2O2_CCSD_def2TZVPD_d80_p10_inclination
training_geom_66=[
 0.01332768   -0.00201825    0.00169277
-0.00797265    0.00142053    0.96902335
 1.40785336    0.00046485   -0.27269729
 1.77812678   -0.88960434   -0.18172455    
];
% H2O2_CCSD_def2TZVPD_d80_p10_inclination (mirror image)
training_geom_67=[
-0.01332768   -0.00201825    0.00169277
 0.00797265    0.00142053    0.96902335
-1.40785336    0.00046485   -0.27269729
-1.77812678   -0.88960434   -0.18172455    
];
% H2O2_CCSD_def2TZVPD_d100_p10_inclination
training_geom_68=[
 0.00935125   -0.00157905   -0.00200377
 0.00195766   -0.00096787    0.96488249
 1.40530105    0.00149021   -0.26830793
 1.71581522   -0.88868050   -0.48646609    
];
% H2O2_CCSD_def2TZVPD_d100_p10_inclination (mirror image)
training_geom_69=[
-0.00935125   -0.00157905   -0.00200377
-0.00195766   -0.00096787    0.96488249
-1.40530105    0.00149021   -0.26830793
-1.71581522   -0.88868050   -0.48646609    
];
% H2O2_CCSD_def2TZVPD_d120_p10_inclination
training_geom_70=[
 0.00225932    0.00006449   -0.00543165
 0.01149896   -0.00264057    0.96061490
 1.40371384    0.00063529   -0.26393772
 1.65959579   -0.78048098   -0.77274431    
];
% H2O2_CCSD_def2TZVPD_d120_p10_inclination (mirror image)
training_geom_71=[
-0.00225932    0.00006449   -0.00543165
-0.01149896   -0.00264057    0.96061490
-1.40371384    0.00063529   -0.26393772
-1.65959579   -0.78048098   -0.77274431    
];
% H2O2_CCSD_def2TZVPD_d140_p10_inclination
training_geom_72=[
-0.00481578    0.00154109   -0.00786305
 0.01953861   -0.00297574    0.95725627
 1.40184338   -0.00103058   -0.26152389
 1.61537403   -0.57826950   -1.00545504    
];
% H2O2_CCSD_def2TZVPD_d140_p10_inclination (mirror image)
training_geom_73=[
 0.00481578    0.00154109   -0.00786305
-0.01953861   -0.00297574    0.95725627
-1.40184338   -0.00103058   -0.26152389
-1.61537403   -0.57826950   -1.00545504    
];
% H2O2_CCSD_def2TZVPD_d160_p10_inclination
training_geom_74=[
-0.01042895    0.00159891   -0.00929387
 0.02570742   -0.00197438    0.95506971
 1.39970231   -0.00146973   -0.26100964
 1.58750446   -0.30715729   -1.15644669    
];
% H2O2_CCSD_def2TZVPD_d160_p10_inclination (mirror image)
training_geom_75=[
 0.01042895    0.00159891   -0.00929387
-0.02570742   -0.00197438    0.95506971
-1.39970231   -0.00146973   -0.26100964
-1.58750446   -0.30715729   -1.15644669    
];
% H2O2_CCSD_def2TZVPD_d180_p10_inclination
training_geom_76=[
-0.01263776   -0.00000000   -0.00971000
 0.02804663    0.00000000    0.95436379
 1.39874874   -0.00000000   -0.26118538
 1.57809803    0.00000000   -1.20866545    
];
% H2O2_CCSD_def2TZVPD_reopt_p10_inclination
training_geom_77=[
 0.00682802    0.02335991   -0.00533035
 0.01695613   -0.03148008    0.95984763
 1.39884577    0.01612522   -0.29285202
 1.67830540   -0.85113909   -0.61830086    
];
% H2O2_CCSD_def2TZVPD_reopt_p10_inclination (mirror image)
training_geom_78=[
-0.00682802    0.02335991   -0.00533035
-0.01695613   -0.03148008    0.95984763
-1.39884577    0.01612522   -0.29285202
-1.67830540   -0.85113909   -0.61830086    
];
% HOOH_bonds_HOm14_OOm14_OHm14
training_geom_79=[
 0.02064820   -0.05628725    0.02526386
 0.07084730   -0.07079237    0.85061151
 1.24761398   -0.04919993   -0.39818500
 1.36998557   -0.79397822   -0.73620806  
];
% HOOH_bonds_HOm14_OOm14_OHm14 (mirror image)
training_geom_80=[
-0.02064820   -0.05628725    0.02526386
-0.07084730   -0.07079237    0.85061151
-1.24761398   -0.04919993   -0.39818500
-1.36998557   -0.79397822   -0.73620806  
];
% HOOH_bonds_HOm14_OOm14_OHp14
training_geom_81=[
 0.00648030    0.11032042    0.08234705
 0.06749843    0.02141145    0.90228673
 1.22478818    0.08626397   -0.36481223
 1.38309341   -0.93355274   -0.76526512    
];
% HOOH_bonds_HOm14_OOm14_OHp14 (mirror image)
training_geom_82=[
-0.00648030    0.11032042    0.08234705
-0.06749843    0.02141145    0.90228673
-1.22478818    0.08626397   -0.36481223
-1.38309341   -0.93355274   -0.76526512    
];
% HOOH_bonds_HOm14_OOm14_OHz
training_geom_83=[
 0.01310383    0.02461378    0.05339141
 0.06895286   -0.02159632    0.87720850
 1.23628025    0.01798926   -0.38088934
 1.37714075   -0.86391404   -0.75169120    
];
% HOOH_bonds_HOm14_OOm14_OHz (mirror image)
training_geom_84=[
-0.01310383    0.02461378    0.05339141
-0.06895286   -0.02159632    0.87720850
-1.23628025    0.01798926   -0.38088934
-1.37714075   -0.86391404   -0.75169120    
];
% HOOH_bonds_HOm14_OOp14_OHm14
training_geom_85=[
-0.12017062   -0.12799537    0.03570736
-0.00320711   -0.04171607    0.84983542
 1.40284538   -0.04090507   -0.36792848
 1.42962740   -0.75964125   -0.77613200    
];
% HOOH_bonds_HOm14_OOp14_OHm14 (mirror image)
training_geom_86=[
 0.12017062   -0.12799537    0.03570736
 0.00320711   -0.04171607    0.84983542
-1.40284538   -0.04090507   -0.36792848
-1.42962740   -0.75964125   -0.77613200    
];
% HOOH_bonds_HOm14_OOp14_OHp14
training_geom_87=[
-0.13630502    0.01415627    0.08809512
-0.00920364    0.06468564    0.90370600
 1.38295846    0.10103047   -0.32948809
 1.44441053   -0.89542928   -0.80775661    
];
% HOOH_bonds_HOm14_OOp14_OHp14 (mirror image)
training_geom_88=[
 0.13630502    0.01415627    0.08809512
 0.00920364    0.06468564    0.90370600
-1.38295846    0.10103047   -0.32948809
-1.44441053   -0.89542928   -0.80775661    
];
% HOOH_bonds_HOm14_OOp14_OHz
training_geom_89=[
-0.12766472   -0.06227255    0.06250225
-0.00765129    0.01713004    0.87688611
 1.39371654    0.02888372   -0.34636689
 1.43707717   -0.82664853   -0.79500211    
];
% HOOH_bonds_HOm14_OOp14_OHz (mirror image)
training_geom_90=[
 0.12766472   -0.06227255    0.06250225
 0.00765129    0.01713004    0.87688611
-1.39371654    0.02888372   -0.34636689
-1.43707717   -0.82664853   -0.79500211    
];
% HOOH_bonds_HOm14_OOz_OHm14
training_geom_91=[
-0.05126758   -0.09283891    0.02780061
 0.03430393   -0.05790011    0.84961926
 1.32631118   -0.04248543   -0.38157162
 1.39974753   -0.77703330   -0.75436595    
];
% HOOH_bonds_HOm14_OOz_OHm14 (mirror image)
training_geom_92=[
 0.05126758   -0.09283891    0.02780061
-0.03430393   -0.05790011    0.84961926
-1.32631118   -0.04248543   -0.38157162
-1.39974753   -0.77703330   -0.75436595    
];
% HOOH_bonds_HOm14_OOz_OHp14
training_geom_93=[
-0.06782454    0.06485658    0.08243939
 0.02954954    0.03836210    0.90325936
 1.30399275    0.09630589   -0.34764502
 1.41614258   -0.91508147   -0.78349729    
];
% HOOH_bonds_HOm14_OOz_OHp14 (mirror image)
training_geom_94=[
 0.06782454    0.06485658    0.08243939
-0.02954954    0.03836210    0.90325936
-1.30399275    0.09630589   -0.34764502
-1.41614258   -0.91508147   -0.78349729    
];
% HOOH_bonds_HOm14_OOz_OHz
training_geom_95=[
-0.05945643   -0.01866859    0.05503637
 0.03111229   -0.00475975    0.87694447
 1.31579697    0.02606306   -0.36272130
 1.40802487   -0.84554206   -0.77124017    
];
% HOOH_bonds_HOm14_OOz_OHz (mirror image) 
training_geom_96=[
 0.05945643   -0.01866859    0.05503637
-0.03111229   -0.00475975    0.87694447
-1.31579697    0.02606306   -0.36272130
-1.40802487   -0.84554206   -0.77124017    
];
% HOOH_bonds_HOp14_OOm14_OHp14
training_geom_97=[
-0.08279460    0.08626638   -0.05783689
 0.05004586    0.01417867    1.03879702
 1.28291558    0.10805695   -0.50750917
 1.40044064   -0.92142387   -0.89713244    
];
% HOOH_bonds_HOp14_OOm14_OHp14 (mirror image)
training_geom_98=[
 0.08279460    0.08626638   -0.05783689
-0.05004586    0.01417867    1.03879702
-1.28291558    0.10805695   -0.50750917
-1.40044064   -0.92142387   -0.89713244    
];
% HOOH_bonds_HOp14_OOm14_OHz
training_geom_99=[
-0.07440496    0.00732907   -0.08521739
 0.05155655   -0.03305292    1.01385137
 1.29411329    0.03923446   -0.52565374
 1.39295998   -0.85378290   -0.88319878    
];
% HOOH_bonds_HOp14_OOm14_OHz (mirror image)
training_geom_100=[
 0.07440496    0.00732907   -0.08521739
-0.05155655   -0.03305292    1.01385137
-1.29411329    0.03923446   -0.52565374
-1.39295998   -0.85378290   -0.88319878    
];
% HOOH_bonds_HOp14_OOp14_OHp14
training_geom_101=[
-0.15358728    0.03547458   -0.05545572
 0.01087481    0.04179123    1.03924126
 1.36496063    0.10934004   -0.47811455
 1.42835933   -0.89952772   -0.92935245    
];
% HOOH_bonds_HOp14_OOp14_OHp14 (mirror image)
training_geom_102=[
 0.15358728    0.03547458   -0.05545572
-0.01087481    0.04179123    1.03924126
-1.36496063    0.10934004   -0.47811455
-1.42835933   -0.89952772   -0.92935245    
];
% HOOH_bonds_HOp14_OOp14_OHz
training_geom_103=[
-0.14526575   -0.03809752   -0.08232790
 0.01386522   -0.00939159    1.01279879
 1.37552278    0.03899430   -0.49626442
 1.42010261   -0.83177748   -0.91442500    
];
% HOOH_bonds_HOp14_OOp14_OHz (mirror image)
training_geom_104=[
 0.14526575   -0.03809752   -0.08232790
-0.01386522   -0.00939159    1.01279879
-1.37552278    0.03899430   -0.49626442
-1.42010261   -0.83177748   -0.91442500    
];
% HOOH_bonds_HOp14_OOz_OHp14
training_geom_105=[
-0.08279460    0.08626638   -0.05783689
 0.05004586    0.01417867    1.03879702
 1.28291558    0.10805695   -0.50750917
 1.40044064   -0.92142387   -0.89713244    
];
% HOOH_bonds_HOp14_OOz_OHp14 (mirror image)
training_geom_106=[
 0.08279460    0.08626638   -0.05783689
-0.05004586    0.01417867    1.03879702
-1.28291558    0.10805695   -0.50750917
-1.40044064   -0.92142387   -0.89713244    
];
% HOOH_bonds_HOp14_OOz_OHz
training_geom_107=[
-0.07440496    0.00732907   -0.08521739
 0.05155655   -0.03305292    1.01385137
 1.29411329    0.03923446   -0.52565374
 1.39295998   -0.85378290   -0.88319878    
];
% HOOH_bonds_HOp14_OOz_OHz (mirror image)
training_geom_108=[
 0.07440496    0.00732907   -0.08521739
-0.05155655   -0.03305292    1.01385137
-1.29411329    0.03923446   -0.52565374
-1.39295998   -0.85378290   -0.88319878    
];
% HOOH_bonds_HOz_OOm14_OHz
training_geom_109=[
 0.00645326    0.03537553   -0.01496218
 0.08019779   -0.03407542    0.94630321
 1.22431978    0.02408350   -0.46382503
 1.36896647   -0.86735191   -0.80837266    
];
% HOOH_bonds_HOz_OOm14_OHz (mirror image)
training_geom_110=[
-0.00645326    0.03537553   -0.01496218
-0.08019779   -0.03407542    0.94630321
-1.22431978    0.02408350   -0.46382503
-1.36896647   -0.86735191   -0.80837266    
];
% HOOH_bonds_HOz_OOp14_OHz
training_geom_111=[
-0.13648622   -0.05292417   -0.00967215
 0.00227131    0.00661642    0.94504985
 1.38564797    0.03147609   -0.41718714
 1.42850424   -0.82713665   -0.85904722    
];
% HOOH_bonds_HOz_OOp14_OHz (mirror image)
training_geom_112=[
 0.13648622   -0.05292417   -0.00967215
-0.00227131    0.00661642    0.94504985
-1.38564797    0.03147609   -0.41718714
-1.42850424   -0.82713665   -0.85904722    
];
% H2O2_CCSD_def2TZVPD_80_no_relax
training_geom_113=[
 0.00000000    0.00000000    0.00000000
 0.00000000    0.00000000    0.96658824
 1.41592962    0.00000000    0.24966660
 1.65388240   -0.88600317   -0.05475037    
];
% H2O2_CCSD_def2TZVPD_80_no_relax (mirror image)
training_geom_114=[
-0.00000000    0.00000000    0.00000000
-0.00000000    0.00000000    0.96658824
-1.41592962    0.00000000    0.24966660
-1.65388240   -0.88600317   -0.05475037    
];
% H2O2_CCSD_def2TZVPD_80_relax
training_geom_115=[
-0.03032631   -0.04773864    0.01285392
-0.05153213    0.08569138    0.97183636
 1.44298935   -0.05313441    0.30974411
 1.70868112   -0.87082150   -0.13292993    
];
% H2O2_CCSD_def2TZVPD_80_relax (mirror image)
training_geom_116=[
 0.03032631   -0.04773864    0.01285392
 0.05153213    0.08569138    0.97183636
-1.44298935   -0.05313441    0.30974411
-1.70868112   -0.87082150   -0.13292993    
];
% H2O2_CCSD_def2TZVPD_90_no_relax
training_geom_117=[
 0.00000000    0.00000000    0.00000000
 0.00000000    0.00000000    0.96658824
 1.43777262    0.00000000    0.00000000
 1.61924891   -0.88600317   -0.34111225    
];
% H2O2_CCSD_def2TZVPD_90_no_relax (mirror image)
training_geom_118=[
-0.00000000    0.00000000    0.00000000
-0.00000000    0.00000000    0.96658824
-1.43777262    0.00000000    0.00000000
-1.61924891   -0.88600317   -0.34111225    
];
% H2O2_CCSD_def2TZVPD_90_relax
training_geom_119=[
-0.01182936   -0.03377078    0.01033755
-0.02715607    0.04972452    0.97320786
 1.45376055   -0.02704340    0.03308305
 1.64224641   -0.87491351   -0.39115247    
];
% H2O2_CCSD_def2TZVPD_90_relax (mirror image)
training_geom_120=[
 0.01182936   -0.03377078    0.01033755
 0.02715607    0.04972452    0.97320786
-1.45376055   -0.02704340    0.03308305
-1.64224641   -0.87491351   -0.39115247    
];
% H2O2_CCSD_def2TZVPD_110_no_relax
training_geom_121=[
 0.00000000    0.00000000    0.00000000
 0.00000000    0.00000000    0.96658824
 1.35106433    0.00000000   -0.49174720
 1.40492899   -0.88600317   -0.87435641    
];
% H2O2_CCSD_def2TZVPD_110_no_relax (mirror image)
training_geom_122=[
-0.00000000    0.00000000    0.00000000
-0.00000000    0.00000000    0.96658824
-1.35106433    0.00000000   -0.49174720
-1.40492899   -0.88600317   -0.87435641    
];
% H2O2_CCSD_def2TZVPD_110_relax
training_geom_123=[
 0.00571294    0.02687246   -0.00815815
 0.01345548   -0.03079929    0.95754953
 1.33766939    0.01142317   -0.50714512
 1.39915551   -0.89349950   -0.84176164    
];
% H2O2_CCSD_def2TZVPD_110_relax (mirror image)
training_geom_124=[
-0.00571294    0.02687246   -0.00815815
-0.01345548   -0.03079929    0.95754953
-1.33766939    0.01142317   -0.50714512
-1.39915551   -0.89349950   -0.84176164    
];
% H2O2_CCSD_def2TZVPD_120_no_relax
training_geom_125=[
 0.00000000    0.00000000    0.00000000
 0.00000000    0.00000000    0.96658824
 1.24514762    0.00000000   -0.71888631
 1.23175457   -0.88600317   -1.10503633    
];
% H2O2_CCSD_def2TZVPD_120_no_relax (mirror image)
training_geom_126=[
-0.00000000    0.00000000    0.00000000
-0.00000000    0.00000000    0.96658824
-1.24514762    0.00000000   -0.71888631
-1.23175457   -0.88600317   -1.10503633    
];
% H2O2_CCSD_def2TZVPD_120_relax
training_geom_127=[
 0.00940832    0.05234564   -0.01468804
 0.01841692   -0.05448641    0.94801932
 1.22136778    0.01637065   -0.74111396
 1.22770917   -0.90023304   -1.04955172    
];
% H2O2_CCSD_def2TZVPD_120_relax (mirror image)
training_geom_128=[
-0.00940832    0.05234564   -0.01468804
-0.01841692   -0.05448641    0.94801932
-1.22136778    0.01637065   -0.74111396
-1.22770917   -0.90023304   -1.04955172    
];
% H2O2_CCSD_def2TZVPD_130_no_relax
training_geom_129=[
 0.00000000    0.00000000    0.00000000
 0.00000000    0.00000000    0.96658824
 1.10139773    0.00000000   -0.92418243
 1.02115390   -0.88600317   -1.30214028    
];
% H2O2_CCSD_def2TZVPD_130_no_relax (mirror image)
training_geom_130=[
-0.00000000    0.00000000    0.00000000
-0.00000000    0.00000000    0.96658824
-1.10139773    0.00000000   -0.92418243
-1.02115390   -0.88600317   -1.30214028    
];
% H2O2_CCSD_def2TZVPD_130_relax
training_geom_131=[
 0.01233333    0.07253111   -0.01803460
 0.01557711   -0.06961806    0.94099732
 1.07286341    0.01650180   -0.94664182
 1.02177778   -0.90541801   -1.23605538    
];
% H2O2_CCSD_def2TZVPD_130_relax (mirror image)
training_geom_132=[
-0.01233333    0.07253111   -0.01803460
-0.01557711   -0.06961806    0.94099732
-1.07286341    0.01650180   -0.94664182
-1.02177778   -0.90541801   -1.23605538    
];
