# Supplementary material for: Dihedral–torsion model potentials that include angle-damping factors
Source: RSC Adv. 2025 Mar 7;15(10):7257–306. doi: 10.1039/d4ra08960j (PMC11886958; doi:10.1039/d4ra08960j)
Supplement: RA-015-D4RA08960J-s001 [file RA-015-D4RA08960J-s001.zip › HOOH_forcefield_freqs_CADT/calc_potential.m]

function potential_energy = calc_potential(displaced_geom,force_constants,HO_eq,OO_eq,HOO_eq,phi_eq)
%UNTITLED2 Summary of this function goes here
%   Detailed explanation goes here
eV_to_Jpermol = 96491.5666;
% forcefield parameters (in J/mol and angstroms and radians)
kHO = force_constants(1)*eV_to_Jpermol;
kOO = force_constants(2)*eV_to_Jpermol;
kHOO = force_constants(3)*eV_to_Jpermol;
kmode1 = force_constants(4)*eV_to_Jpermol;
kmode2 = force_constants(5)*eV_to_Jpermol;
kmode3 = force_constants(6)*eV_to_Jpermol;
kmode5 = force_constants(7)*eV_to_Jpermol;
kmode6 = force_constants(8)*eV_to_Jpermol;
kmode7 = force_constants(9)*eV_to_Jpermol;
XYZ_A=displaced_geom(2,:); %H atom
XYZ_B=displaced_geom(1,:); %O atom
XYZ_C=displaced_geom(3,:); %O atom
XYZ_D=displaced_geom(4,:); %H atom
length_1 = norm(XYZ_B-XYZ_A);
length_2 = norm(XYZ_C-XYZ_B);
length_3 = norm(XYZ_D-XYZ_C);
angle_1 = compute_bond_angle(XYZ_A, XYZ_B, XYZ_C);
angle_2 = compute_bond_angle(XYZ_B, XYZ_C, XYZ_D);
phi = compute_dihedral_value(XYZ_A, XYZ_B, XYZ_C, XYZ_D);
sign_eq_dihedral=+1;
sign_eq_dihedral=1;
potential_energy = 0;
potential_energy = potential_energy + kHO*(0.5*(length_1 - HO_eq)^2 + 0.5*(length_3 - HO_eq)^2);
potential_energy = potential_energy + kOO*0.5*(length_2 - OO_eq)^2 ;
if (((pi - angle_1) > 1.0e-9) ||  ((pi - HOO_eq) > 1.0e-9)) 
    temp1 = 2*(cos(angle_1) - cos(HOO_eq))^2/(sin(angle_1)^2 + 3*(sin(HOO_eq)^2)*tanh(2*sin(angle_1/2))/tanh(2*sin(HOO_eq/2)));
else
    temp1 = 0.0;
end
if (((pi - angle_2) > 1.0e-9) ||  ((pi - HOO_eq) > 1.0e-9)) 
    temp2 = 2*(cos(angle_2) - cos(HOO_eq))^2/(sin(angle_2)^2 + 3*(sin(HOO_eq)^2)*tanh(2*sin(angle_2/2))/tanh(2*sin(HOO_eq/2)));
else
    temp2 = 0.0;
end
potential_energy = potential_energy + kHOO*(temp1 + temp2);
delta_phi = phi - phi_eq;
% mode 1
potential_energy = potential_energy + kmode1*(1 - cos(delta_phi));
% mode 2
potential_energy = potential_energy + kmode2*(1 - cos(2*delta_phi));
% mode 3
potential_energy = potential_energy + kmode3*(1 - cos(3*delta_phi));
% mode 5
potential_energy = potential_energy + kmode5*sign_eq_dihedral*(3*sin(delta_phi) - sin(3*delta_phi))/sqrt(10);
% mode 6
potential_energy = potential_energy + kmode6*sign_eq_dihedral*(2*sin(2*delta_phi) - sin(4*delta_phi))/sqrt(5);
% mode 7
potential_energy = potential_energy + kmode7*sign_eq_dihedral*(sin(delta_phi) + 3*sin(3*delta_phi) - sin(2*delta_phi) - 2*sin(4*delta_phi))/sqrt(15);
end
