# Supplementary material for: Dihedral–torsion model potentials that include angle-damping factors
Source: RSC Adv. 2025 Mar 7;15(10):7257–306. doi: 10.1039/d4ra08960j (PMC11886958; doi:10.1039/d4ra08960j)
Supplement: RA-015-D4RA08960J-s001 [file RA-015-D4RA08960J-s001.zip › HOOH_forcefield_freqs_CADT/dihedral_potential.m]

function potential_energy = dihedral_potential(phi,force_constants,phi_eq)
%UNTITLED2 Summary of this function goes here
%   Detailed explanation goes here
eV_to_Jpermol = 96491.5666;
% forcefield parameters (in J/mol and angstroms and radians)
kmode1 = force_constants(4)*eV_to_Jpermol;
kmode2 = force_constants(5)*eV_to_Jpermol;
kmode3 = force_constants(6)*eV_to_Jpermol;
kmode5 = force_constants(7)*eV_to_Jpermol;
kmode6 = force_constants(8)*eV_to_Jpermol;
kmode7 = force_constants(9)*eV_to_Jpermol;
sign_eq_dihedral=+1;
delta_phi = phi - phi_eq;
potential_energy = 0.0;
% mode 1
potential_energy = potential_energy + kmode1*(1 - cos(delta_phi));
% mode 2
potential_energy = potential_energy + kmode2*(1 - cos(2*delta_phi));
% mode 3
potential_energy = potential_energy + kmode3*(1 - cos(3*delta_phi));
% mode 5
potential_energy = potential_energy + kmode5*sign_eq_dihedral*(3*sin(delta_phi) - sin(3*delta_phi))/sqrt(10);
% mode 6
potential_energy = potential_energy + kmode6*sign_eq_dihedral*(2*sin(2*delta_phi) - sin(4*delta_phi))/sqrt(5);
% mode 7
potential_energy = potential_energy + kmode7*sign_eq_dihedral*(sin(delta_phi) + 3*sin(3*delta_phi) - sin(2*delta_phi) - 2*sin(4*delta_phi))/sqrt(15);
end
