# Supplementary material for: Dihedral–torsion model potentials that include angle-damping factors
Source: RSC Adv. 2025 Mar 7;15(10):7257–306. doi: 10.1039/d4ra08960j (PMC11886958; doi:10.1039/d4ra08960j)
Supplement: RA-015-D4RA08960J-s001 [file RA-015-D4RA08960J-s001.zip › HOOH_forcefield_freqs_CADT/main_CADT.m]

clear
clc
format long
bohrperangstrom = 1.889725989
eVperHartree = 27.2114
eV_to_Jpermol = 96491.5666
speed_of_light = 29979245800; % in cm per second
angstroms_per_meter = 10^10;
% Load the training and validation energies
training_energies
% Convert energies from Hartree to eV
training_E=training_E*eVperHartree;
% Load the training geometries
training_geoms
%
opt_geom=training_geom_1
%
% Notes on parameters used
% 2 bond stretch constants: HO, OO
% 1 angle bend constants: HOO
% 6 ADDT constants: modes 1, 2, 3, 5, 6, 7
num_params=9
%
display('The energy in eV of the lowest energy ground-state geom is') 
E_opt = training_E(1)
%
% Calculate the internal coords in each geometry
num_training_geoms = length(training_E)
num_internal_coords = 6
training_internal_coords=zeros(num_training_geoms,num_internal_coords);
for j = 1:num_training_geoms
    XYZ_A=eval(sprintf('training_geom_%i(2,:)',j)); %H atom
    XYZ_B=eval(sprintf('training_geom_%i(1,:)',j)); %O atom
    XYZ_C=eval(sprintf('training_geom_%i(3,:)',j)); %O atom
    XYZ_D=eval(sprintf('training_geom_%i(4,:)',j)); %H atom
    training_internal_coords(j,1) = norm(XYZ_B-XYZ_A);
    training_internal_coords(j,2) = norm(XYZ_C-XYZ_B);
    training_internal_coords(j,3) = norm(XYZ_D-XYZ_C);
    training_internal_coords(j,4) = compute_bond_angle(XYZ_A, XYZ_B, XYZ_C);
    training_internal_coords(j,5) = compute_bond_angle(XYZ_B, XYZ_C, XYZ_D);
    training_internal_coords(j,6) = compute_dihedral_value(XYZ_A, XYZ_B, XYZ_C, XYZ_D);
end
% equilibrium values (in angstroms and radians)
HO_eq = 0.9666;
OO_eq = 1.4378;
HOO_eq = 100.8215*pi/180;
phi_eq = 111.0568*pi/180;
sign_eq_dihedral = +1;
% Construct the X_training matrix (symmetrix the phi_eq values
X_training = zeros(num_training_geoms,num_params);
for i = 1:num_training_geoms
    length_1=training_internal_coords(i,1);
    length_2=training_internal_coords(i,2);
    length_3=training_internal_coords(i,3);
    angle_1=training_internal_coords(i,4);
    angle_2=training_internal_coords(i,5);
    phi=training_internal_coords(i,6);
    X_training(i,1) = 0.5*(length_1 - HO_eq)^2 + 0.5*(length_3 - HO_eq)^2;
    X_training(i,2) = 0.5*(length_2 - OO_eq)^2 ;
    if (((pi - angle_1) > 1.0e-9) ||  ((pi - HOO_eq) > 1.0e-9)) 
        temp1 = 2*(cos(angle_1) - cos(HOO_eq))^2/(sin(angle_1)^2 + 3*(sin(HOO_eq)^2)*tanh(2*sin(angle_1/2))/tanh(2*sin(HOO_eq/2)));
    else
        temp1 = 0.0;
    end
    if (((pi - angle_2) > 1.0e-9) ||  ((pi - HOO_eq) > 1.0e-9)) 
        temp2 = 2*(cos(angle_2) - cos(HOO_eq))^2/(sin(angle_2)^2 + 3*(sin(HOO_eq)^2)*tanh(2*sin(angle_2/2))/tanh(2*sin(HOO_eq/2)));
    else
        temp2 = 0.0;
    end
    X_training(i,3) = temp1 + temp2;
    delta_phi = phi - phi_eq;
    % mode 1
    X_training(i,4) = 1 - cos(delta_phi);
    % mode 2
    X_training(i,5) = 1 - cos(2*delta_phi);
    % mode 3
    X_training(i,6) = 1 - cos(3*delta_phi);
    % mode 5
    X_training(i,7) = sign_eq_dihedral*(3*sin(delta_phi) - sin(3*delta_phi))/sqrt(10);
    % mode 6
    X_training(i,8) = sign_eq_dihedral*(2*sin(2*delta_phi) - sin(4*delta_phi))/sqrt(5);
    % mode 7
    X_training(i,9) = sign_eq_dihedral*(sin(delta_phi) + 3*sin(3*delta_phi) - sin(2*delta_phi) - 2*sin(4*delta_phi))/sqrt(15);
end
% Compute the optimized force constant values
display('Relative training energies in eV')
y=zeros(num_training_geoms,1);
y=training_E - E_opt
display('Force constants in ev/angstrom^2 (bond-stretches) and eV (angle-bending and dihedral-torsion)')
force_constants = inv(transpose(X_training)*X_training)*transpose(X_training)*y
% Compute R-squared and RMSE statistics for the training dataset
y_pred = X_training*force_constants;
SST = 0;
SSE = 0;
num_data=length(y)
for i = 1:num_data
    SST = SST + y(i)^2;
    SSE = SSE + (y_pred(i) - y(i))^2;
end
display('For the training dataset:')
SST
SSE
R_squared_training = 1 - SSE/SST
display('The following RMSE is in eV')
RMSE_training = sqrt(SSE/num_data)
% computing the normal mode frequencies (in wavenumber, cm^-1)
% step size
stepsize = 0.0001
% mass of each atom 
% using most common isotope of each chemical element
masses = [15.9949, 1.00784, 15.9949, 1.00784] % in amu
% convert the atomic masses to kg/mol
masses = masses/1000;
% build the mass-weighted Hessian matrix
MW_Hessian = zeros(12,12);
phi_eq = 111.0568*pi/180;
temp=0;
for atom1 = 1:4
    for dir1 = 1:3
        index1 = 3*(atom1-1) + dir1;
        for atom2 = 1:4
            for dir2 = 1:3
                index2 = 3*(atom2-1) + dir2;
                % second derivatives are computed using the central finite
                % difference approximation
                if index1 == index2
                    displaced_geom1 = opt_geom;
                    displaced_geom1(atom1,dir1) = displaced_geom1(atom1,dir1) + stepsize;
                    displaced_geom2 = opt_geom;
                    displaced_geom2(atom2,dir2) = displaced_geom2(atom2,dir2) - stepsize;
                    displaced_potential_1 = calc_potential(displaced_geom1,force_constants,HO_eq,OO_eq,HOO_eq,phi_eq);
                    displaced_potential_2 = calc_potential(displaced_geom2,force_constants,HO_eq,OO_eq,HOO_eq,phi_eq);
                    opt_potential = calc_potential(opt_geom,force_constants,HO_eq,OO_eq,HOO_eq,phi_eq); 
                    temp = (displaced_potential_1 + displaced_potential_2 - 2*opt_potential)/(masses(atom1)*stepsize^2);
                    MW_Hessian(index1,index2) = temp;
                else
                    displaced_geom1 = opt_geom;
                    displaced_geom1(atom1,dir1) = displaced_geom1(atom1,dir1) + stepsize;
                    displaced_geom1(atom2,dir2) = displaced_geom1(atom2,dir2) + stepsize;
                    displaced_geom2 = opt_geom;
                    displaced_geom2(atom1,dir1) = displaced_geom2(atom1,dir1) + stepsize;
                    displaced_geom2(atom2,dir2) = displaced_geom2(atom2,dir2) - stepsize;
                    displaced_geom3 = opt_geom;
                    displaced_geom3(atom1,dir1) = displaced_geom3(atom1,dir1) - stepsize;
                    displaced_geom3(atom2,dir2) = displaced_geom3(atom2,dir2) + stepsize;
                    displaced_geom4 = opt_geom;
                    displaced_geom4(atom1,dir1) = displaced_geom4(atom1,dir1) - stepsize;
                    displaced_geom4(atom2,dir2) = displaced_geom4(atom2,dir2) - stepsize;
                    displaced_potential_1 = calc_potential(displaced_geom1,force_constants,HO_eq,OO_eq,HOO_eq,phi_eq);
                    displaced_potential_2 = calc_potential(displaced_geom2,force_constants,HO_eq,OO_eq,HOO_eq,phi_eq);
                    displaced_potential_3 = calc_potential(displaced_geom3,force_constants,HO_eq,OO_eq,HOO_eq,phi_eq);
                    displaced_potential_4 = calc_potential(displaced_geom4,force_constants,HO_eq,OO_eq,HOO_eq,phi_eq);
                    temp = (displaced_potential_1 - displaced_potential_2 - displaced_potential_3 + displaced_potential_4);
                    temp = temp/(4*sqrt(masses(atom1)*masses(atom2))*stepsize^2);
                    MW_Hessian(index1,index2) = temp;
                end
            end
        end
    end
end
% diagonalize the mass-weighted Hessian matrix 
display(MW_Hessian)
[eigenvecs,eigs]=eig(MW_Hessian,'vector');
[eigs, ind]=sort(eigs,'descend');
eigenvecs=eigenvecs(:,ind);
eigenvals = real(eigs)
freqs=sqrt(max(eigenvals,0));
% convert the frequencies to wavenumbers (cm^-1)
wavenumbers=freqs*angstroms_per_meter/(speed_of_light*(2*pi));
display('The frequencies (in wavenumber, cm^-1) calculated from the forcefield are:')
wavenumbers=round(wavenumbers)
% experimental freqs (see main text of article for how these were compiled)
experimental_freqs = [3613 3587 1389 1271 869 371]
for i = 1:length(experimental_freqs)
    percent_error(i) = round(100*wavenumbers(i)/experimental_freqs(i) - 100);
end
display('The relative error of the calculated freqs is:')
display(percent_error)
%
%
display('The mass-weighted normal mode eigenvectors are (each column is an eigenvector):')
eigenvecs
%
