# Supplementary material for: Dihedral–torsion model potentials that include angle-damping factors
Source: RSC Adv. 2025 Mar 7;15(10):7257–306. doi: 10.1039/d4ra08960j (PMC11886958; doi:10.1039/d4ra08960j)
Supplement: RA-015-D4RA08960J-s001 [file RA-015-D4RA08960J-s001.zip › HOOH_forcefield_freqs_CADT/main_CADT_output_results..txt]

bohrperangstrom =

   1.889725989000000


eVperHartree =

  27.211400000000001


eV_to_Jpermol =

     9.649156660000001e+04


opt_geom =

  -0.066902650000000  -0.007870830000000  -0.015013300000000
   0.040985260000000  -0.016967250000000   0.945491850000000
   1.305918750000000   0.031061360000000  -0.440495970000000
   1.399935750000000  -0.848191530000000  -0.830839220000000


num_params =

     9

The energy in eV of the lowest energy ground-state geom is

E_opt =

    -4.119314454903842e+03


num_training_geoms =

   132


num_internal_coords =

     6

Relative training energies in eV

y =

                   0
                   0
   0.370549606815075
   0.327059803107659
   0.332434870949328
   0.332434870949328
   0.296300036547109
   0.296300036547109
   0.239020583775527
   0.239020583775527
   0.217538544045965
   0.217538544045965
   0.132220464713100
   0.132220464713100
   0.122626541416139
   0.122626541416139
   0.048073564037622
   0.048073564037622
   0.045043302533486
   0.045043302533486
   0.005555751537031
   0.005555751537031
   0.005201459109230
   0.005201459109230
   0.002910531343332
   0.002910531343332
   0.002701547791730
   0.002701547791730
   0.023977869337614
   0.023977869337614
   0.021885312677114
   0.021885312677114
   0.048528266531321
   0.048528266531321
   0.043827769295604
   0.043827769295604
   0.059196223787694
   0.053302506661566
   0.511603708310759
   0.472346637873670
   0.472346637873670
   0.373229385487321
   0.373229385487321
   0.255359124677852
   0.255359124677852
   0.157377131899011
   0.157377131899011
   0.100711568311453
   0.100711568311453
   0.084388537907216
   0.084388537907216
   0.092605564365840
   0.092605564365840
   0.107584623723596
   0.107584623723596
   0.114749385343202
   0.084366224559744
   0.084366224559744
   0.356565124126973
   0.328939838733277
   0.328939838733277
   0.258724358515792
   0.258724358515792
   0.175776392123225
   0.175776392123225
   0.111494629789377
   0.111494629789377
   0.084870996029167
   0.084870996029167
   0.095180307033843
   0.095180307033843
   0.125955039862674
   0.125955039862674
   0.156105815291085
   0.156105815291085
   0.168498975306647
   0.084325135345352
   0.084325135345352
   1.708886260331383
   1.708886260331383
   1.383855883434990
   1.383855883434990
   1.033622035745793
   1.033622035745793
   1.609938262853575
   1.609938262853575
   1.268907310643044
   1.268907310643044
   0.907969314535876
   0.907969314535876
   1.369730717809944
   1.369730717809944
   1.049995407239294
   1.049995407239294
   0.685217338363145
   0.685217338363145
   0.724003651581370
   0.724003651581370
   0.363189195230007
   0.363189195230007
   0.927337572713441
   0.927337572713441
   0.567473610563866
   0.567473610563866
   0.724003651581370
   0.724003651581370
   0.363189195230007
   0.363189195230007
   0.355188771515714
   0.355188771515714
   0.206763101758952
   0.206763101758952
   0.432637858195449
   0.432637858195449
   0.359836478635771
   0.359836478635771
   0.114147741289344
   0.114147741289344
   0.098700645851750
   0.098700645851750
   0.076722542299649
   0.076722542299649
   0.071106653566858
   0.071106653566858
   0.321401736705411
   0.321401736705411
   0.304813123037093
   0.304813123037093
   0.708437914438946
   0.708437914438946
   0.682643412037578
   0.682643412037578

Force constants in ev/angstrom^2 (bond-stretches) and eV (angle-bending and dihedral-torsion)

force_constants =

  50.961760466643256
  31.854033064196365
   5.759748153347537
   0.044664329091475
   0.064595694177937
  -0.008883970401545
  -0.116565525630893
   0.049354454079816
  -0.050400671057148


num_data =

   132

For the training dataset:

SST =

  40.040831500245801


SSE =

   1.877075981078528


R_squared_training =

   0.953120954017476

The following RMSE is in eV

RMSE_training =

   0.119248784412791


stepsize =

     1.000000000000000e-04


masses =

  15.994899999999999   1.007840000000000  15.994899999999999   1.007840000000000


MW_Hessian =

   1.0e+09 *

  Columns 1 through 6

   0.232028195996445   0.006977384029691   0.003839299786910  -0.190769132098496  -0.003316143037855  -0.116172253079093
   0.006977384029691   0.016499598457338   0.001788495693623  -0.001912749296710  -0.006601999599150   0.011751255157324
   0.003839299786910   0.001788495693623   0.333016511399208  -0.213948746774136   0.008679540024492  -1.200635557338521
  -0.190769132098496  -0.001912749296710  -0.213948746774136   0.643258290501940   0.009403265025638   0.475879077966676
  -0.003316143037855  -0.006601999599150   0.008679540024492   0.009403265025638   0.024443051192574  -0.047032276131295
  -0.116172253079093   0.011751255157324  -1.200635557338521   0.475879077966676  -0.047032276131295   4.825229657800711
  -0.186135555638380  -0.029159270758720   0.041358899119314   0.029257991791104   0.002651552603670  -0.003261267256921
  -0.006560931565282  -0.018947164505896  -0.005684904860526  -0.000394572081215  -0.001693654211271   0.000028280285347
   0.025778755529466  -0.000950509240484  -0.029815074878759   0.094364913958833   0.008400272686195  -0.010519903084853
   0.007943103412382   0.090280428993549   0.033889223109724   0.000165978656015  -0.006755685259187  -0.000082622811052
   0.001657089523533   0.016352543221279   0.006842883246400  -0.000211412447064   0.008604937250645   0.000105239391742
  -0.001819459993877  -0.015089605654613  -0.007251211725249   0.000516186249650  -0.021009881013810  -0.000256953326225

  Columns 7 through 12

  -0.186135555638380  -0.006560931565282   0.025778755529466   0.007943103412382   0.001657089523533  -0.001819459993877
  -0.029159270758720  -0.018947164505896  -0.000950509240484   0.090280428993549   0.016352543221279  -0.015089605654613
   0.041358899119314  -0.005684904860526  -0.029815074878759   0.033889223109724   0.006842883246400  -0.007251211725249
   0.029257991791104  -0.000394572081215   0.094364913958833   0.000165978656015  -0.000211412447064   0.000516186249650
   0.002651552603670  -0.001693654211271   0.008400272686195  -0.006755685259187   0.008604937250645  -0.021009881013810
  -0.003261267256921   0.000028280285347  -0.010519903084853  -0.000082622811052   0.000105239391742  -0.000256953326225
   0.217635239351148   0.008683577622203  -0.060609726212825  -0.154745698680812   0.078919033526804   0.079952260143456
   0.008683577622203   0.280113025123462   0.111342927440516  -0.008061575488902  -1.038732770590086  -0.420946231833825
  -0.060609726212825   0.111342927440516   0.083796041854819   0.044393889186521  -0.448178997002853  -0.204528210752986
  -0.154745698680812  -0.008061575488902   0.044393889186521   0.584662729835375  -0.320785855118445  -0.311779801475464
   0.078919033526804  -1.038732770590086  -0.448178997002853  -0.320785855118445   4.064329441510366   1.758079215410665
   0.079952260143456  -0.420946231833825  -0.204528210752986  -0.311779801475464   1.758079215410665   0.843938836625961


eigenvals =

   1.0e+09 *

   5.189411065835793
   5.187013414759077
   0.725158146791819
   0.654456919695083
   0.342256695885405
   0.050736867134068
  -0.000000000889912
  -0.000000001884689
  -0.000000002702609
  -0.000008545264897
  -0.000010267560513
  -0.000063672149281

The frequencies (in wavenumber, cm^-1) calculated from the forcefield are:

wavenumbers =

        3824
        3823
        1430
        1358
         982
         378
           0
           0
           0
           0
           0
           0


experimental_freqs =

        3613        3587        1389        1271         869         371

The relative error of the calculated freqs is:

percent_error =

     6     7     3     7    13     2

The mass-weighted normal mode eigenvectors are (each column is an eigenvector):

eigenvecs =

  Columns 1 through 6

  -0.018399019564709  -0.019892808837994  -0.349396984758824   0.190999623997168   0.581717282837792  -0.000217055755241
   0.000858959981954   0.001980404176101  -0.103356410102399  -0.101642876112806  -0.031220618687648   0.179792960949189
  -0.172676116127178  -0.171230475441318  -0.059248131329449   0.044480335752129  -0.255587276985918   0.011452780104418
   0.081472903737715   0.078908195156710   0.595229776257934  -0.664894170539007   0.296728718815212   0.051208239373744
  -0.006273254365593  -0.006392271707830   0.017930896839620  -0.017486560181228   0.010782771972133  -0.681781518845292
   0.680565428582515   0.681183030378846  -0.095439959506053   0.093911655742547  -0.084505741988159  -0.009741722309709
  -0.017587142533995   0.016259115552881   0.345023539231041   0.137082331330045  -0.581905979610532  -0.053355349772174
   0.157473917801702  -0.157082727048145   0.122598982090066   0.135584321586207   0.032050857297917   0.055917041860308
   0.071053682897896  -0.069141260803766   0.046897824645273  -0.107777260798351   0.255054409683471  -0.162736565953677
   0.061887923572019  -0.064432373098245  -0.577806944328972  -0.642110979854924  -0.295976988125251   0.162212160062082
  -0.624489550842770   0.624285268204584  -0.094589004764612  -0.117728573377597  -0.014090257553318  -0.257234074508923
  -0.275724363125575   0.276404251845138   0.144640814652911   0.158249148509432   0.086628558644302   0.612422403865918

  Columns 7 through 12

   0.000063457393888   0.000418398868725   0.685824541347669   0.096775207276741   0.150301847815830  -0.000178487493890
  -0.000431257567673   0.685563044315905  -0.000355687138074  -0.553888624433466   0.366928210640945   0.185082042342687
   0.685866278572577   0.000443860633215  -0.000073352128001   0.361310376452160   0.518565280988127  -0.007094094764900
   0.000028593080997   0.000111652533530   0.172147149420184   0.151463859144801   0.217633921439597  -0.011925730903979
  -0.000118985710000   0.172009754402583  -0.000097455248224  -0.157554994611175   0.120173867058845  -0.682273747680618
   0.172163323055768   0.000109924744327  -0.000017678905299   0.076235471103999   0.110227097630811  -0.007347631625793
   0.000041200252290   0.000396826054976   0.685840535795591  -0.153942319372822  -0.150348150576904   0.058753375772574
  -0.000415923655504   0.686104527682635  -0.000473232065764   0.549818791401752  -0.366630448605622  -0.074168601094424
   0.685795871777523   0.000423803370589  -0.000032504261308  -0.346640047375853  -0.518612256366932   0.159328029840615
   0.000004640553941   0.000159633268903   0.172140744552803   0.076786444027439  -0.217581811359614  -0.221507003089198
  -0.000100141133101   0.172266577932389  -0.000118691189030   0.171632548754971  -0.120099120589269   0.239892423787449
   0.172136197934898   0.000026399183258  -0.000012630494729  -0.134936598236823  -0.110272521119350  -0.599206569546462

>> 
