# Supplementary material for: Dihedral–torsion model potentials that include angle-damping factors
Source: RSC Adv. 2025 Mar 7;15(10):7257–306. doi: 10.1039/d4ra08960j (PMC11886958; doi:10.1039/d4ra08960j)
Supplement: RA-015-D4RA08960J-s001 [file RA-015-D4RA08960J-s001.zip › ONNO_CCSD_def2TZVPD_ground_state_energies.xlsx]

## Sheet: ONNO_CCSD_def2TZVPD_energies
					27.2114	eV per hartree
conformer	spin state	energy (hartrees)	relative energy (eV)
cis	singlet	-259.47	0
trans	singlet	-259.465	0.114527
cis	triplet	-259.452	0.47842
trans	triplet	-259.45	0.534349
