# Supplementary material for: Dihedral–torsion model potentials that include angle-damping factors
Source: RSC Adv. 2025 Mar 7;15(10):7257–306. doi: 10.1039/d4ra08960j (PMC11886958; doi:10.1039/d4ra08960j)
Supplement: RA-015-D4RA08960J-s001 [file RA-015-D4RA08960J-s001.zip › optimized_geometries/2R-2-amino-propanal_B3LYP_D3BJ_def2-TZVPD_opt.mol2]

# Title Card Required
# Created by GaussView 5.0.9
#

#
#

@<TRIPOS>MOLECULE
Molecule Name
12 11
SMALL
NO_CHARGES


@<TRIPOS>ATOM
1 C1     0.0576    -0.0197    -0.0614 C
2 H2     0.1195     0.0025     1.0362 H
3 C3    -1.4234     0.0270    -0.4431 C
4 H4    -1.9007     0.9374    -0.0775 H
5 H5    -1.9397    -0.8327    -0.0187 H
6 H6    -1.5385    -0.0034    -1.5293 H
7 N7     0.6733    -1.2467    -0.5288 N
8 H8     1.6747    -1.2219    -0.3691 H
9 H9     0.5549    -1.3337    -1.5330 H
10 C10     0.7388     1.2592    -0.5220 C
11 H11     0.2907     2.1943    -0.1194 H
12 O12     1.6911     1.3022    -1.2560 O
@<TRIPOS>BOND
1 1 2 1
2 1 3 1
3 1 7 1
4 1 10 1
5 3 4 1
6 3 5 1
7 3 6 1
8 7 8 1
9 7 9 1
10 10 11 1
11 10 12 2
