# Supplementary material for: Dihedral–torsion model potentials that include angle-damping factors
Source: RSC Adv. 2025 Mar 7;15(10):7257–306. doi: 10.1039/d4ra08960j (PMC11886958; doi:10.1039/d4ra08960j)
Supplement: RA-015-D4RA08960J-s001 [file RA-015-D4RA08960J-s001.zip › optimized_geometries/2S-2-amino-propanal_conformers_B3LYP_D3BJ_def2-TZVPD/2S-2-amino-propanal_conformer_energies.xlsx]

## Sheet: opt_conformers
starting guess	Eopt (hartree)	conformer #		E-Emin (kJ/mol)		2625.5	hartree to kJ/mol
1	-248.614	a		2.69095
2	-248.614	a		2.69153		energies computed in Gaussian16 software using
3	-248.614	a		2.68967		B3LYP_D3BJ_def2-TZVPD
4	-248.613	b		4.55306		level of theory
5	-248.613	c		4.49113
6	-248.613	c		4.49165
7	-248.615	d		0.00144403
8	-248.615	d	lowest energy	0
9	-248.615	d		0.0018641
10	-248.615	d		0.000971435
11	-248.615	d		0.000813905
12	-248.614	e		1.69466
13	-248.613	f		4.96957
14	-248.613	f		4.96952
15	-248.613	f		4.96537
16	-248.613	b		4.55579
17	-248.613	b		4.55099
18	-248.613	c		4.49087
19	-248.614	a		2.69137
20	-248.615	d		0.00333439
21	-248.615	d		0.000866415
22	-248.615	d		0.0005251
23	-248.613	c		4.49184
24	-248.614	e		1.69316
