# Supplementary material for: Dihedral–torsion model potentials that include angle-damping factors
Source: RSC Adv. 2025 Mar 7;15(10):7257–306. doi: 10.1039/d4ra08960j (PMC11886958; doi:10.1039/d4ra08960j)
Supplement: RA-015-D4RA08960J-s001 [file RA-015-D4RA08960J-s001.zip › optimized_geometries/2S-2-amino-propanal_conformers_B3LYP_D3BJ_def2-TZVPD/conformer_c.mol2]

# Title Card Required
# Created by GaussView 5.0.9
#

#
#

@<TRIPOS>MOLECULE
Molecule Name
12 11
SMALL
NO_CHARGES


@<TRIPOS>ATOM
1 C1     0.0000     0.0000     0.0000 C
2 H2     0.0000     0.0000     1.0964 H
3 C3     1.4444     0.0000    -0.5023 C
4 H4     2.0000     0.8374    -0.0808 H
5 H5     1.9431    -0.9251    -0.2047 H
6 H6     1.4725     0.0669    -1.5916 H
7 N7    -0.7303    -1.1145    -0.5965 N
8 H8    -0.1909    -1.9705    -0.5629 H
9 H9    -1.6107    -1.2829    -0.1255 H
10 C10    -0.6532     1.2938    -0.4524 C
11 H11    -0.9202     1.3059    -1.5301 H
12 O12    -0.8615     2.2394     0.2611 O
@<TRIPOS>BOND
1 1 2 1
2 1 3 1
3 1 7 1
4 1 10 1
5 3 4 1
6 3 5 1
7 3 6 1
8 7 8 1
9 7 9 1
10 10 11 1
11 10 12 2
