# Supplementary material for: Dihedral–torsion model potentials that include angle-damping factors
Source: RSC Adv. 2025 Mar 7;15(10):7257–306. doi: 10.1039/d4ra08960j (PMC11886958; doi:10.1039/d4ra08960j)
Supplement: RA-015-D4RA08960J-s001 [file RA-015-D4RA08960J-s001.zip › optimized_geometries/2S-2-amino-propanal_conformers_B3LYP_D3BJ_def2-TZVPD/conformer_e.mol2]

# Title Card Required
# Created by GaussView 5.0.9
#

#
#

@<TRIPOS>MOLECULE
Molecule Name
12 11
SMALL
NO_CHARGES


@<TRIPOS>ATOM
1 C1     0.0000     0.0000     0.0000 C
2 H2     0.0000     0.0000     1.1067 H
3 C3     1.4612     0.0000    -0.4575 C
4 H4     2.0106     0.8416    -0.0298 H
5 H5     1.9512    -0.9201    -0.1386 H
6 H6     1.5135     0.0515    -1.5455 H
7 N7    -0.7433    -1.1051    -0.5713 N
8 H8    -0.6541    -1.9506    -0.0252 H
9 H9    -1.7240    -0.8652    -0.6634 H
10 C10    -0.6624     1.3132    -0.3436 C
11 H11    -0.0578     2.2117    -0.1041 H
12 O12    -1.7637     1.4162    -0.8181 O
@<TRIPOS>BOND
1 1 2 1
2 1 3 1
3 1 7 1
4 1 10 1
5 3 4 1
6 3 5 1
7 3 6 1
8 7 8 1
9 7 9 1
10 10 11 1
11 10 12 2
