# Supplementary material for: Dihedral–torsion model potentials that include angle-damping factors
Source: RSC Adv. 2025 Mar 7;15(10):7257–306. doi: 10.1039/d4ra08960j (PMC11886958; doi:10.1039/d4ra08960j)
Supplement: RA-015-D4RA08960J-s001 [file RA-015-D4RA08960J-s001.zip › optimized_geometries/acetonitrile_CCSD_def2-TZVPD_opt.mol2]

# Title Card Required
# Created by GaussView 5.0.9
#

#
#

@<TRIPOS>MOLECULE
Molecule Name
6 5
SMALL
NO_CHARGES


@<TRIPOS>ATOM
1 C1    -0.8732    -0.8245    -0.3424 C
2 C2    -2.3351    -0.8245    -0.3424 C
3 H3    -2.7061    -0.3434     0.5625 H
4 H4    -2.7061    -0.2815    -1.2115 H
5 H5    -2.7061    -1.8487    -0.3782 H
6 N6     0.2784    -0.8245    -0.3424 N
@<TRIPOS>BOND
1 1 2 1
2 1 6 3
3 2 3 1
4 2 4 1
5 2 5 1
