# Supplementary material for: Dihedral–torsion model potentials that include angle-damping factors
Source: RSC Adv. 2025 Mar 7;15(10):7257–306. doi: 10.1039/d4ra08960j (PMC11886958; doi:10.1039/d4ra08960j)
Supplement: RA-015-D4RA08960J-s001 [file RA-015-D4RA08960J-s001.zip › optimized_geometries/acetylene_CCSD_def2-TZVPD_opt.mol2]

# Title Card Required
# Created by GaussView 5.0.9
#

#
#

@<TRIPOS>MOLECULE
Molecule Name
4 3
SMALL
NO_CHARGES


@<TRIPOS>ATOM
1 C1    -6.0752     0.2932     0.0000 C
2 H2    -7.1388     0.2932    -0.0000 H
3 C3    -4.8734     0.2932     0.0000 C
4 H4    -3.8098     0.2932    -0.0000 H
@<TRIPOS>BOND
1 1 2 1
2 1 3 3
3 3 4 1
