# Supplementary material for: Dihedral–torsion model potentials that include angle-damping factors
Source: RSC Adv. 2025 Mar 7;15(10):7257–306. doi: 10.1039/d4ra08960j (PMC11886958; doi:10.1039/d4ra08960j)
Supplement: RA-015-D4RA08960J-s001 [file RA-015-D4RA08960J-s001.zip › optimized_geometries/CClFHOH_CCSD_def2-TZVPD_opt_S_enantiomer.mol2]

# Title Card Required
# Created by GaussView 5.0.9
#

#
#

@<TRIPOS>MOLECULE
Molecule Name
6 5
SMALL
NO_CHARGES


@<TRIPOS>ATOM
1 C1     0.0433     0.0019    -0.0054 C
2 F2    -0.0094     0.0114     1.3515 F
3 O3     1.3251    -0.0316    -0.4440 O
4 H4     1.7691     0.7860    -0.1813 H
5 Cl5    -0.8339     1.4549    -0.5710 Cl
6 H6    -0.4789    -0.8754    -0.3766 H
@<TRIPOS>BOND
1 1 2 1
2 1 3 1
3 1 5 1
4 1 6 1
5 3 4 1
