# Supplementary material for: Dihedral–torsion model potentials that include angle-damping factors
Source: RSC Adv. 2025 Mar 7;15(10):7257–306. doi: 10.1039/d4ra08960j (PMC11886958; doi:10.1039/d4ra08960j)
Supplement: RA-015-D4RA08960J-s001 [file RA-015-D4RA08960J-s001.zip › optimized_geometries/dichloro_difluoro_ethane_CCSD_def2-TZVPD_opt.mol2]

# Title Card Required
# Created by GaussView 5.0.9
#

#
#

@<TRIPOS>MOLECULE
Molecule Name
8 7
SMALL
NO_CHARGES


@<TRIPOS>ATOM
1 C1     0.0099     0.0018     0.0039 C
2 H2    -0.0126     0.0103     1.0939 H
3 C3     1.4420    -0.0017    -0.5172 C
4 H4     1.4646    -0.0102    -1.6072 H
5 F5     2.0782     1.1031    -0.0561 F
6 Cl6     2.2844    -1.4418     0.0702 Cl
7 Cl7    -0.8325     1.4418    -0.5837 Cl
8 F8    -0.6262    -1.1032    -0.4570 F
@<TRIPOS>BOND
1 1 2 1
2 1 3 1
3 1 7 1
4 1 8 1
5 3 4 1
6 3 5 1
7 3 6 1
