# Supplementary material for: Dihedral–torsion model potentials that include angle-damping factors
Source: RSC Adv. 2025 Mar 7;15(10):7257–306. doi: 10.1039/d4ra08960j (PMC11886958; doi:10.1039/d4ra08960j)
Supplement: RA-015-D4RA08960J-s001 [file RA-015-D4RA08960J-s001.zip › optimized_geometries/ethane_CCSD_def2-TZVPD_opt.mol2]

# Title Card Required
# Created by GaussView 5.0.9
#

#
#

@<TRIPOS>MOLECULE
Molecule Name
8 7
SMALL
NO_CHARGES


@<TRIPOS>ATOM
1 C1    -0.0035     0.0061    -0.0025 C
2 H2     0.0137    -0.0240     1.0897 H
3 H3     1.0320    -0.0239    -0.3501 H
4 H4    -0.4952    -0.9057    -0.3503 H
5 C5    -0.7224     1.2513    -0.5108 C
6 H6    -0.2308     2.1631    -0.1630 H
7 H7    -0.7397     1.2814    -1.6030 H
8 H8    -1.7580     1.2813    -0.1632 H
@<TRIPOS>BOND
1 1 2 1
2 1 3 1
3 1 4 1
4 1 5 1
5 5 6 1
6 5 7 1
7 5 8 1
