# Supplementary material for: Dihedral–torsion model potentials that include angle-damping factors
Source: RSC Adv. 2025 Mar 7;15(10):7257–306. doi: 10.1039/d4ra08960j (PMC11886958; doi:10.1039/d4ra08960j)
Supplement: RA-015-D4RA08960J-s001 [file RA-015-D4RA08960J-s001.zip › optimized_geometries/glyoxal_CCSD_def2-TZVPD_opt.mol2]

# Title Card Required
# Created by GaussView 5.0.9
#

#
#

@<TRIPOS>MOLECULE
Molecule Name
6 5
SMALL
NO_CHARGES


@<TRIPOS>ATOM
1 C1     0.0401     0.0000     0.0112 C
2 C2    -0.0401    -0.0000     1.5288 C
3 O3     1.0986    -0.0000    -0.5572 O
4 O4    -1.0986     0.0000     2.0972 O
5 H5     0.9322     0.0000     2.0502 H
6 H6    -0.9322    -0.0000    -0.5102 H
@<TRIPOS>BOND
1 1 2 1
2 1 3 2
3 1 6 1
4 2 4 2
5 2 5 1
