# Supplementary material for: Dihedral–torsion model potentials that include angle-damping factors
Source: RSC Adv. 2025 Mar 7;15(10):7257–306. doi: 10.1039/d4ra08960j (PMC11886958; doi:10.1039/d4ra08960j)
Supplement: RA-015-D4RA08960J-s001 [file RA-015-D4RA08960J-s001.zip › optimized_geometries/HSNC_CCSD_def2-TZVPD_opt.mol2]

# Title Card Required
# Created by GaussView 5.0.9
#

#
#

@<TRIPOS>MOLECULE
Molecule Name
4 3
SMALL
NO_CHARGES


@<TRIPOS>ATOM
1 S1    -0.0033     0.0000    -0.0084 S
2 H2    -0.0060     0.0000     1.3342 H
3 N3     1.6545    -0.0000    -0.1608 N
4 C4     2.8057     0.0000    -0.3948 C
@<TRIPOS>BOND
1 1 2 1
2 1 3 1
3 3 4 3
