# Supplementary material for: Dihedral–torsion model potentials that include angle-damping factors
Source: RSC Adv. 2025 Mar 7;15(10):7257–306. doi: 10.1039/d4ra08960j (PMC11886958; doi:10.1039/d4ra08960j)
Supplement: RA-015-D4RA08960J-s001 [file RA-015-D4RA08960J-s001.zip › optimized_geometries/IF3ClOH_CCSD_def2-TZVPD_opt.mol2]

# Title Card Required
# Created by GaussView 5.0.9
#

#
#

@<TRIPOS>MOLECULE
Molecule Name
7 6
SMALL
NO_CHARGES


@<TRIPOS>ATOM
1 I1    -0.0047    -0.0770     0.0002 I
2 F2     0.0548     0.0809     1.8873 F
3 F3     1.8894     0.2042     0.0004 F
4 F4     0.0551     0.0814    -1.8869 F
5 Cl5    -2.3376     0.1400    -0.0001 Cl
6 O6    -0.0428     1.7831     0.0004 O
7 H7     0.8806     2.0877     0.0005 H
@<TRIPOS>BOND
1 1 2 1
2 1 3 1
3 1 4 1
4 1 5 1
5 1 6 1
6 6 7 1
