# Supplementary material for: Dihedral–torsion model potentials that include angle-damping factors
Source: RSC Adv. 2025 Mar 7;15(10):7257–306. doi: 10.1039/d4ra08960j (PMC11886958; doi:10.1039/d4ra08960j)
Supplement: RA-015-D4RA08960J-s001 [file RA-015-D4RA08960J-s001.zip › optimized_geometries/isocyanoborane_CCSD_def2-TZVPD_opt.mol2]

# Title Card Required
# Created by GaussView 5.0.9
#

#
#

@<TRIPOS>MOLECULE
Molecule Name
5 4
SMALL
NO_CHARGES


@<TRIPOS>ATOM
1 B1    -4.6847    -0.8247    -0.0000 B
2 H2    -5.2466     0.2201     0.0000 H
3 H3    -5.2466    -1.8696     0.0000 H
4 N4    -3.2531    -0.8247    -0.0000 N
5 C5    -2.0783    -0.8247     0.0000 C
@<TRIPOS>BOND
1 1 2 1
2 1 3 1
3 1 4 1
4 4 5 3
