# Supplementary material for: Dihedral–torsion model potentials that include angle-damping factors
Source: RSC Adv. 2025 Mar 7;15(10):7257–306. doi: 10.1039/d4ra08960j (PMC11886958; doi:10.1039/d4ra08960j)
Supplement: RA-015-D4RA08960J-s001 [file RA-015-D4RA08960J-s001.zip › optimized_geometries/N2O2_CCSD_def2-TZVPD_opt.mol2]

# Title Card Required
# Created by GaussView 5.0.9
#

#
#

@<TRIPOS>MOLECULE
Molecule Name
4 3
SMALL
NO_CHARGES


@<TRIPOS>ATOM
1 N1    -0.0238     0.0000    -0.2989 N
2 N2    -0.0238    -0.0000     1.5729 N
3 O3     1.0956     0.0000    -0.5659 O
4 O4     1.0956    -0.0000     1.8399 O
@<TRIPOS>BOND
1 1 2 1
2 1 3 2
3 2 4 2
