# Supplementary material for: Dihedral–torsion model potentials that include angle-damping factors
Source: RSC Adv. 2025 Mar 7;15(10):7257–306. doi: 10.1039/d4ra08960j (PMC11886958; doi:10.1039/d4ra08960j)
Supplement: RA-015-D4RA08960J-s001 [file RA-015-D4RA08960J-s001.zip › optimized_geometries/PF4OH_CCSD_def2-TZVPD_opt.mol2]

# Title Card Required
# Created by GaussView 5.0.9
#

#
#

@<TRIPOS>MOLECULE
Molecule Name
7 6
SMALL
NO_CHARGES


@<TRIPOS>ATOM
1 P1    -0.0235    -0.0234     0.0338 P
2 F2     0.1028     0.0090     1.5788 F
3 F3     1.5598    -0.0095    -0.0660 F
4 F4    -0.0144    -1.3385    -0.7733 F
5 F5    -0.0499     1.3710    -0.6436 F
6 O6    -1.6365    -0.1285     0.0807 O
7 H7    -2.0487     0.6001     0.5567 H
@<TRIPOS>BOND
1 1 2 1
2 1 3 1
3 1 4 1
4 1 5 1
5 1 6 1
6 6 7 1
