# Supplementary material for: Dihedral–torsion model potentials that include angle-damping factors
Source: RSC Adv. 2025 Mar 7;15(10):7257–306. doi: 10.1039/d4ra08960j (PMC11886958; doi:10.1039/d4ra08960j)
Supplement: RA-015-D4RA08960J-s001 [file RA-015-D4RA08960J-s001.zip › randomly_generated_training_and_validation_geoms_2_amino_propanal.xlsx]

## Sheet: S_training
	randomized traning geoms				values shown are the dihedral values in degrees
	12_10_1_7	8_7_1_3	4_3_1_2
1	-105.34	163.83	29.97		.
2	82.58	-153.03	98.84
3	-50.9	-29.08	169.77
4	-29.83	85.91	-45.49
5	146.56	75.05	-155.99
6	-100.21	179.35	140.85
7	-33.73	-102.83	-15.89
8	30.18	164.03	69.09
9	-82.8	-83.68	88.96
10	43.54	96.58	135.12
11	-130.34	-117.76	146
12	-73.76	28.38	-75.16
13	-179.8	-19.78	-135.68
14	136.43	-22.7	13.84
15	-109.18	83.59	-63.81
16	156.17	22.53	138.6
17	86.79	90.63	-80.21
18	-47.19	-34.15	-13.77
19	98.67	84.29	91.43
20	-104.1	-8.35	138.61
21	-40.24	115.8	-71.96
22	-106.98	-55.54	163.58
23	147.21	25.13	-65.78
24	-156.42	156.59	-57.01
25	-146.6	151.48	23.75
26	52.24	52.21	-56.91
27	-129.59	73.2	-177.25
28	-131.7	-54.07	7.77
29	67.65	167.41	59.03
30	-109.55	170.29	131.13

## Sheet: S_validation
	S validation geometries				values shown are the dihedral values in degrees
	12_10_1_7	8_7_1_3	4_3_1_2
1	-165.66	-145.67	-131.58
2	57.46	136.75	1.9
3	-128.13	149.78	97.39
4	136.89	20.62	2.45
5	117	-59.29	133.29
6	129.45	-40.11	108.08
7	139.63	-52.63	-127.35
8	-84.8	-8.93	142.94
9	12.5	-120.98	-64.71
10	-177.62	-123.63	-127.42
11	131.29	-158.99	39.15
12	-109.58	160.04	110.33
13	74.55	-150.16	-11.52
14	-53.24	-141.71	48.77
15	-54.1	161.53	-164.45
16	-44.42	-54.33	131.29
17	149.44	-10.54	-157.09
18	150.38	-110.36	131.79
19	85.87	-60.27	130.15
20	-74.63	-25.7	-60.05
21	109.09	149.41	-172.38
22	159.48	-131.74	54.45
23	9.76	-10.98	-61.82
24	93.87	23.06	-109.69
25	-144.14	151.97	-19.17
26	-85.23	-178.59	-140.7
27	74.46	59.3	-130.57
28	-70.2	-18.46	74.28
29	-167.43	175.52	47.76
30	-88.83	4.01	-108.55
