# Supplementary material for: Dihedral–torsion model potentials that include angle-damping factors
Source: RSC Adv. 2025 Mar 7;15(10):7257–306. doi: 10.1039/d4ra08960j (PMC11886958; doi:10.1039/d4ra08960j)
Supplement: RA-015-D4RA08960J-s001 [file RA-015-D4RA08960J-s001.zip › summary_statistics.xlsx]

## Sheet: ADDT_and_CADT
dataset with both angles less than 130 degrees:						angle-damped			constant amplitude
molecule	constrained angle	QM torsion norm (kJ/mol)	angle-damped predicted norm (kJ/mol)	prediction equal to optimized norm (kJ/mol)		log error	abs log error		log error	abs log error
C(OH)ClFH	99.0 (COH)	4.61	5.55	4.72		0.0805921	0.0805921		0.0102411	0.0102411
C(OH)ClFH	119.0 (COH)	4.86	3.8	4.72		-0.106853	0.106853		-0.0126943	0.0126943
FSSF	97.2 (SSF)	39.83	51.4	43.8		0.110753	0.110753		0.0412638	0.0412638
FSSF	117.2 (SSF)	60.04	35	43.8		-0.234373	0.234373		-0.136967	0.136967
H2O2	90.8 (OOH)	14.45	11.9	10.7		-0.0843209	0.0843209		-0.130484	0.130484
H2O2	110.8 (OOH)	8.41	9.15	10.7		0.0366251	0.0366251		0.104588	0.104588
IF3ClOH	97.1 (IOH)	1.21	0.86	0.7		-0.148287	0.148287		-0.237687	0.237687
IF3ClOH	117.1­ (IOH)	0.55	0.51	0.7		-0.0327925	0.0327925		0.104735	0.104735
N2O2	93.4 (NNO)	7.79	6.5	5.38		-0.0786241	0.0786241		-0.160755	0.160755
N2O2	113.4 (NNO)	3.55	4.2	5.38		0.0730209	0.0730209		0.180554	0.180554
PF4OH	103.1 (POH)	2.04	2.11	1.67		0.0146523	0.0146523		-0.0869137	0.0869137
PF4OH	123.1 (POH)	1.33	1.19	1.67		-0.0483047	0.0483047		0.0988648	0.0988648
						-0.0348259	0.0874331		-0.0187712	0.108812
						MLE	MULE		MLE	MULE
dataset with at least one angle greater than 130 degrees:
						angle-damped			constant amplitude
molecule	constrained angle	QM torsion norm (kJ/mol)	angle-damped predicted norm (kJ/mol)	prediction equal to optimized norm (kJ/mol)		log error	abs log error		log error	abs log error
HNCO	125.0 (NCO)	37.84	63.59	5.23		0.225438	0.225438		-0.859449	0.859449
HNCO	140.0 (NCO)	28.99	38.98	5.23		0.128594	0.128594		-0.743747	0.743747
HNCO	155.0 (NCO)	18.46	20.77	5.23		0.0512048	0.0512048		-0.54773	0.54773
HNCO	165.0 (NCO)	11.13	11.47	5.23		0.0130683	0.0130683		-0.327993	0.327993
HNCS	165.0 (NCS)	7.49	8.11	2.88		0.034539	0.034539		-0.415089	0.415089
HONC	125.0 (ONC)	8.1	12.04	0.9		0.172141	0.172141		-0.954243	0.954243
HONC	140.0 (ONC)	6.08	7.47	0.9		0.089417	0.089417		-0.829661	0.829661
HONC	155.0 (ONC)	3.58	3.91	0.9		0.0382937	0.0382937		-0.599641	0.599641
HONC	165.0 (ONC)	2.06	2.12	0.9		0.0124686	0.0124686		-0.359625	0.359625
HSNC	125.0 (SNC)	5.46	10.48	0.67		0.283169	0.283169		-0.911118	0.911118
HSNC	140.0 (SNC)	4.65	6.44	0.67		0.141433	0.141433		-0.841378	0.841378
HSNC	155.0 (SNC)	2.86	3.27	0.67		0.0581817	0.0581817		-0.630291	0.630291
HSNC	165.0 (SNC)	1.65	1.74	0.67		0.0230653	0.0230653		-0.391409	0.391409
						0.0977702	0.0977702		-0.647029	0.647029

## Sheet: ADCO_and_CACO
dataset with both angles less than 130 degrees:						angle-damped			constant amplitude
molecule	constrained angle	QM torsion norm (kJ/mol)	angle-damped predicted norm (kJ/mol)	prediction equal to optimized norm (kJ/mol)		log error	abs log error		log error	abs log error
FSSF	97.2 (SSF)	39.83	51.4	43.8		0.110753	0.110753		0.0412638	0.0412638
FSSF	117.2 (SSF)	60.04	35	43.8		-0.234373	0.234373		-0.136967	0.136967
H2O2	90.8 (OOH)	14.45	11.9	10.7		-0.0843209	0.0843209		-0.130484	0.130484
H2O2	110.8 (OOH)	8.41	9.15	10.7		0.0366251	0.0366251		0.104588	0.104588
IF3ClOH	97.1 (IOH)	1.21	0.86	0.7		-0.148287	0.148287		-0.237687	0.237687
IF3ClOH	117.1­ (IOH)	0.55	0.51	0.7		-0.0327925	0.0327925		0.104735	0.104735
N2O2	93.4 (NNO)	7.79	6.5	5.38		-0.0786241	0.0786241		-0.160755	0.160755
N2O2	113.4 (NNO)	3.55	4.2	5.38		0.0730209	0.0730209		0.180554	0.180554
PF4OH	103.1 (POH)	2.04	2.11	1.67		0.0146523	0.0146523		-0.0869137	0.0869137
PF4OH	123.1 (POH)	1.33	1.19	1.67		-0.0483047	0.0483047		0.0988648	0.0988648
						-0.0391651	0.0861753		-0.0222801	0.128281
						MLE	MULE		MLE	MULE
dataset with at least one angle greater than 130 degrees:
						angle-damped			constant amplitude
molecule	constrained angle	QM torsion norm (kJ/mol)	angle-damped predicted norm (kJ/mol)	prediction equal to optimized norm (kJ/mol)		log error	abs log error		log error	abs log error
HNCO	125.0 (NCO)	37.84	63.59	5.23		0.225438	0.225438		-0.859449	0.859449
HNCO	140.0 (NCO)	28.99	38.98	5.23		0.128594	0.128594		-0.743747	0.743747
HNCO	155.0 (NCO)	18.46	20.77	5.23		0.0512048	0.0512048		-0.54773	0.54773
HNCO	165.0 (NCO)	11.13	11.47	5.23		0.0130683	0.0130683		-0.327993	0.327993
HNCS	165.0 (NCS)	7.49	8.11	2.88		0.034539	0.034539		-0.415089	0.415089
HONC	125.0 (ONC)	8.1	12.04	0.9		0.172141	0.172141		-0.954243	0.954243
HONC	140.0 (ONC)	6.08	7.47	0.9		0.089417	0.089417		-0.829661	0.829661
HONC	155.0 (ONC)	3.58	3.91	0.9		0.0382937	0.0382937		-0.599641	0.599641
HONC	165.0 (ONC)	2.06	2.12	0.9		0.0124686	0.0124686		-0.359625	0.359625
HSNC	125.0 (SNC)	5.46	10.48	0.67		0.283169	0.283169		-0.911118	0.911118
HSNC	140.0 (SNC)	4.65	6.44	0.67		0.141433	0.141433		-0.841378	0.841378
HSNC	155.0 (SNC)	2.86	3.27	0.67		0.0581817	0.0581817		-0.630291	0.630291
HSNC	165.0 (SNC)	1.65	1.74	0.67		0.0230653	0.0230653		-0.391409	0.391409
						0.0977702	0.0977702		-0.647029	0.647029
