# Supplementary material for: Dihedral–torsion model potentials that include angle-damping factors
Source: RSC Adv. 2025 Mar 7;15(10):7257–306. doi: 10.1039/d4ra08960j (PMC11886958; doi:10.1039/d4ra08960j)
Supplement: RA-015-D4RA08960J-s001 [file RA-015-D4RA08960J-s001.zip › test_derivatives_and_forces/test_ADCO_forces/calc_ADCO_forces.m]

function [concatenated] = calc_ADCO_forces(geom,dihedral_ks)
%CALC_ADCO_FORCES Summary of this function goes here
%   Detailed explanation goes here
HO_eq = 0.9666;
OO_eq = 1.4378;
HOO_eq = 100.8215*pi/180;
phi_eq = 111.0568*pi/180;
% XYZ coordinates of the atoms
XYZ_A = geom(1,:);
XYZ_B = geom(2,:);
XYZ_C = geom(3,:);
XYZ_D = geom(4,:);
phi = compute_dihedral_value(XYZ_A, XYZ_B, XYZ_C, XYZ_D);
% compute the kangals
kangal_ABC = compute_kangal(XYZ_A, XYZ_B, XYZ_C);
kangal_BCD = compute_kangal(XYZ_B, XYZ_C, XYZ_D);
kangal_ABC_eq = cos(HOO_eq/2);
kangal_BCD_eq = kangal_ABC_eq; 
% compute the angle-damping factors
K=2.815891616117388; % constant for tanh angle-damping function
tanh_K=tanh(K);
P1_ABC = (kangal_ABC + 3*kangal_ABC^3)/4;
P1_BCD = (kangal_BCD + 3*kangal_BCD^3)/4;
P1_ABC_eq = (kangal_ABC_eq + 3*kangal_ABC_eq^3)/4;
P1_BCD_eq = (kangal_BCD_eq + 3*kangal_BCD_eq^3)/4;    
f1ABC = tanh(K*P1_ABC)/tanh_K;
f1BCD = tanh(K*P1_BCD)/tanh_K;
f1ABC_eq = tanh(K*P1_ABC_eq)/tanh_K;
f1BCD_eq = tanh(K*P1_BCD_eq)/tanh_K; 
f1ABC_ratio = f1ABC/f1ABC_eq;
f1BCD_ratio = f1BCD/f1BCD_eq;
%
P2_ABC = (3*kangal_ABC^2 + kangal_ABC^4)/4;
P2_BCD = (3*kangal_BCD^2 + kangal_BCD^4)/4;
P2_ABC_eq = (3*kangal_ABC_eq^2 + kangal_ABC_eq^4)/4;
P2_BCD_eq = (3*kangal_BCD_eq^2 + kangal_BCD_eq^4)/4;    
f2ABC = tanh(K*P2_ABC)/tanh_K;
f2BCD = tanh(K*P2_BCD)/tanh_K;
f2ABC_eq = tanh(K*P2_ABC_eq)/tanh_K;
f2BCD_eq = tanh(K*P2_BCD_eq)/tanh_K; 
f2ABC_ratio = f2ABC/f2ABC_eq;
f2BCD_ratio = f2BCD/f2BCD_eq;
%
P3_ABC = (6*kangal_ABC^3 - 3*kangal_ABC^5 + kangal_ABC^7)/4;
P3_BCD = (6*kangal_BCD^3 - 3*kangal_BCD^5 + kangal_BCD^7)/4;
P3_ABC_eq = (6*kangal_ABC_eq^3 - 3*kangal_ABC_eq^5 + kangal_ABC_eq^7)/4;
P3_BCD_eq = (6*kangal_BCD_eq^3 - 3*kangal_BCD_eq^5 + kangal_BCD_eq^7)/4;    
f3ABC = tanh(K*P3_ABC)/tanh_K;
f3BCD = tanh(K*P3_BCD)/tanh_K;
f3ABC_eq = tanh(K*P3_ABC_eq)/tanh_K;
f3BCD_eq = tanh(K*P3_BCD_eq)/tanh_K; 
f3ABC_ratio = f3ABC/f3ABC_eq;
f3BCD_ratio = f3BCD/f3BCD_eq;
%
P4_ABC = (10*kangal_ABC^4 - 9*kangal_ABC^6 + 3*kangal_ABC^8)/4;
P4_BCD = (10*kangal_BCD^4 - 9*kangal_BCD^6 + 3*kangal_BCD^8)/4;
P4_ABC_eq = (10*kangal_ABC_eq^4 - 9*kangal_ABC_eq^6 + 3*kangal_ABC_eq^8)/4;
P4_BCD_eq = (10*kangal_BCD_eq^4 - 9*kangal_BCD_eq^6 + 3*kangal_BCD_eq^8)/4;    
f4ABC = tanh(K*P4_ABC)/tanh_K;
f4BCD = tanh(K*P4_BCD)/tanh_K;
f4ABC_eq = tanh(K*P4_ABC_eq)/tanh_K;
f4BCD_eq = tanh(K*P4_BCD_eq)/tanh_K; 
f4ABC_ratio = f4ABC/f4ABC_eq;
f4BCD_ratio = f4BCD/f4BCD_eq;
% Derivatives of the polynomials
dP1_ABC = (1 + 9*kangal_ABC^2)/4;
dP1_BCD = (1 + 9*kangal_BCD^2)/4;
dP2_ABC = (3*kangal_ABC + 2*kangal_ABC^3)/2;
dP2_BCD = (3*kangal_BCD + 2*kangal_BCD^3)/2;
dP3_ABC = (18*kangal_ABC^2 - 15*kangal_ABC^4 + 7*kangal_ABC^6)/4;
dP3_BCD = (18*kangal_BCD^2 - 15*kangal_BCD^4 + 7*kangal_BCD^6)/4;
dP4_ABC = (20*kangal_ABC^3 - 27*kangal_ABC^5 + 12*kangal_ABC^7)/2;
dP4_BCD = (20*kangal_BCD^3 - 27*kangal_BCD^5 + 12*kangal_BCD^7)/2;
%
% The below are needed if one of the angles is close to linear
RAB_vec = XYZ_B - XYZ_A;
RBC_vec = XYZ_C - XYZ_B; 
RCD_vec = XYZ_D - XYZ_C;
RAB_mag = norm(RAB_vec);
RBC_mag = norm(RBC_vec);
RCD_mag = norm(RCD_vec);
RAB_hat = RAB_vec/RAB_mag;
RBC_hat = RBC_vec/RBC_mag; 
RCD_hat = RCD_vec/RCD_mag; 
%
J1 = 0.25*(f1ABC_ratio^2 + 1)*(f1BCD_ratio^2 + 1);
if (kangal_ABC > 0.001)
    ratio_ABC_2_1 = f2ABC_ratio/f1ABC_ratio;
    ratio_ABC_3_1 = f3ABC_ratio/f1ABC_ratio;
    ratio_ABC_4_2 = f4ABC_ratio/f2ABC_ratio;
else
    ratio_ABC_2_1 = 3*(f1ABC_eq/f2ABC_eq)*kangal_ABC;
    ratio_ABC_3_1 = 6*(f1ABC_eq/f3ABC_eq)*kangal_ABC^2;
    ratio_ABC_4_2 = (10/3)*(f2ABC_eq/f4ABC_eq)*kangal_ABC^2;
end
if (kangal_BCD > 0.001)
    ratio_BCD_2_1 = f2BCD_ratio/f1BCD_ratio;
    ratio_BCD_3_1 = f3BCD_ratio/f1BCD_ratio;
    ratio_BCD_4_2 = f4BCD_ratio/f2BCD_ratio;
else
    ratio_BCD_2_1 = 3*(f1BCD_eq/f2BCD_eq)*kangal_BCD;
    ratio_BCD_3_1 = 6*(f1BCD_eq/f3BCD_eq)*kangal_BCD^2;
    ratio_BCD_4_2 = (10/3)*(f2BCD_eq/f4BCD_eq)*kangal_BCD^2;
end
J2 = 0.25*(ratio_ABC_2_1^2 + f1ABC_ratio^2)*(ratio_BCD_2_1^2 + f1BCD_ratio^2);
J3 = 0.25*(ratio_ABC_3_1^2 + f1ABC_ratio^2)*(ratio_BCD_3_1^2 + f1BCD_ratio^2);
J4 = 0.25*(ratio_ABC_4_2^2 + f2ABC_ratio^2)*(ratio_BCD_4_2^2 + f2BCD_ratio^2);
H1 = f1ABC_ratio*f1BCD_ratio;
H2 = f2ABC_ratio*f2BCD_ratio;
H3 = f3ABC_ratio*f3BCD_ratio;
H4 = f4ABC_ratio*f4BCD_ratio;
% 
temp_array=calc_grad_kangals_and_phi(geom);
if ((kangal_ABC > 0.001) && (kangal_BCD > 0.001))
    % compute dU_ADDT/dphi
    dU_dphi = 0.0;
    dU_dphi = dU_dphi - H1*dihedral_ks(1)*sin(phi);
    dU_dphi = dU_dphi - 2*H2*dihedral_ks(2)*sin(2*phi);
    dU_dphi = dU_dphi - 3*H3*dihedral_ks(3)*sin(3*phi);
    dU_dphi = dU_dphi - 4*H4*dihedral_ks(4)*sin(4*phi);
    % compute some needed derivatives
    Deriv_f1ABC_ratio = K*(1 - (f1ABC*tanh_K)^2)*dP1_ABC/(f1ABC_eq*tanh_K);
    Deriv_f1BCD_ratio = K*(1 - (f1BCD*tanh_K)^2)*dP1_BCD/(f1BCD_eq*tanh_K);
    Deriv_f2ABC_ratio = K*(1 - (f2ABC*tanh_K)^2)*dP2_ABC/(f2ABC_eq*tanh_K);
    Deriv_f2BCD_ratio = K*(1 - (f2BCD*tanh_K)^2)*dP2_BCD/(f2BCD_eq*tanh_K);
    Deriv_f3ABC_ratio = K*(1 - (f3ABC*tanh_K)^2)*dP3_ABC/(f3ABC_eq*tanh_K);
    Deriv_f3BCD_ratio = K*(1 - (f3BCD*tanh_K)^2)*dP3_BCD/(f3BCD_eq*tanh_K);
    Deriv_f4ABC_ratio = K*(1 - (f4ABC*tanh_K)^2)*dP4_ABC/(f4ABC_eq*tanh_K);
    Deriv_f4BCD_ratio = K*(1 - (f4BCD*tanh_K)^2)*dP4_BCD/(f4BCD_eq*tanh_K);
    Deriv_ratio_ABC_2_1 = Deriv_f2ABC_ratio/f1ABC_ratio - f2ABC_ratio*Deriv_f1ABC_ratio/(f1ABC_ratio^2);
    Deriv_ratio_ABC_3_1 = Deriv_f3ABC_ratio/f1ABC_ratio - f3ABC_ratio*Deriv_f1ABC_ratio/(f1ABC_ratio^2);
    Deriv_ratio_ABC_4_2 = Deriv_f4ABC_ratio/f2ABC_ratio - f4ABC_ratio*Deriv_f2ABC_ratio/(f2ABC_ratio^2);
    Deriv_ratio_BCD_2_1 = Deriv_f2BCD_ratio/f1BCD_ratio - f2BCD_ratio*Deriv_f1BCD_ratio/(f1BCD_ratio^2);
    Deriv_ratio_BCD_3_1 = Deriv_f3BCD_ratio/f1BCD_ratio - f3BCD_ratio*Deriv_f1BCD_ratio/(f1BCD_ratio^2);
    Deriv_ratio_BCD_4_2 = Deriv_f4BCD_ratio/f2BCD_ratio - f4BCD_ratio*Deriv_f2BCD_ratio/(f2BCD_ratio^2);   
    % compute dU_ADDT_dkangal_ABC
    dU_ADDT_dkangal_ABC = 0.0;
    dU_ADDT_dkangal_ABC = dU_ADDT_dkangal_ABC - 0.5*dihedral_ks(1)*cos(phi_eq)*f1ABC_ratio*Deriv_f1ABC_ratio*(f1BCD_ratio^2 + 1) + Deriv_f1ABC_ratio*f1BCD_ratio*(dihedral_ks(1)*cos(phi));
    dU_ADDT_dkangal_ABC = dU_ADDT_dkangal_ABC - 0.5*dihedral_ks(2)*cos(2*phi_eq)*(ratio_ABC_2_1*Deriv_ratio_ABC_2_1 + f1ABC_ratio*Deriv_f1ABC_ratio)*(ratio_BCD_2_1^2 + f1BCD_ratio^2) + Deriv_f2ABC_ratio*f2BCD_ratio*(dihedral_ks(2)*cos(2*phi));
    dU_ADDT_dkangal_ABC = dU_ADDT_dkangal_ABC - 0.5*dihedral_ks(3)*cos(3*phi_eq)*(ratio_ABC_3_1*Deriv_ratio_ABC_3_1 + f1ABC_ratio*Deriv_f1ABC_ratio)*(ratio_BCD_3_1^2 + f1BCD_ratio^2) + Deriv_f3ABC_ratio*f3BCD_ratio*(dihedral_ks(3)*cos(3*phi));
    dU_ADDT_dkangal_ABC = dU_ADDT_dkangal_ABC - 0.5*dihedral_ks(4)*cos(4*phi_eq)*(ratio_ABC_4_2*Deriv_ratio_ABC_4_2 + f2ABC_ratio*Deriv_f2ABC_ratio)*(ratio_BCD_4_2^2 + f2BCD_ratio^2) + Deriv_f4ABC_ratio*f4BCD_ratio*(dihedral_ks(4)*cos(4*phi));
    % compute dU_ADDT_dkangal_BCD
    dU_ADDT_dkangal_BCD = 0.0;
    dU_ADDT_dkangal_BCD = dU_ADDT_dkangal_BCD - 0.5*dihedral_ks(1)*cos(phi_eq)*f1BCD_ratio*Deriv_f1BCD_ratio*(f1ABC_ratio^2 + 1) + Deriv_f1BCD_ratio*f1ABC_ratio*(dihedral_ks(1)*cos(phi));
    dU_ADDT_dkangal_BCD = dU_ADDT_dkangal_BCD - 0.5*dihedral_ks(2)*cos(2*phi_eq)*(ratio_BCD_2_1*Deriv_ratio_BCD_2_1 + f1BCD_ratio*Deriv_f1BCD_ratio)*(ratio_ABC_2_1^2 + f1ABC_ratio^2) + Deriv_f2BCD_ratio*f2ABC_ratio*(dihedral_ks(2)*cos(2*phi));
    dU_ADDT_dkangal_BCD = dU_ADDT_dkangal_BCD - 0.5*dihedral_ks(3)*cos(3*phi_eq)*(ratio_BCD_3_1*Deriv_ratio_BCD_3_1 + f1BCD_ratio*Deriv_f1BCD_ratio)*(ratio_ABC_3_1^2 + f1ABC_ratio^2) + Deriv_f3BCD_ratio*f3ABC_ratio*(dihedral_ks(3)*cos(3*phi));
    dU_ADDT_dkangal_BCD = dU_ADDT_dkangal_BCD - 0.5*dihedral_ks(4)*cos(4*phi_eq)*(ratio_BCD_4_2*Deriv_ratio_BCD_4_2 + f2BCD_ratio*Deriv_f2BCD_ratio)*(ratio_ABC_4_2^2 + f2ABC_ratio^2) + Deriv_f4BCD_ratio*f4ABC_ratio*(dihedral_ks(4)*cos(4*phi));     
    % put it altogether
    concatenated = -(temp_array(1,:)*dU_ADDT_dkangal_ABC + temp_array(2,:)*dU_ADDT_dkangal_BCD + temp_array(3,:)*dU_dphi);    
elseif (kangal_BCD > 0.001)
    display('Reached a geometry for which angle ABC is close to linear');
    v_vec = RCD_vec - RBC_hat*dot(RCD_vec,RBC_hat);
    v_mag = norm(v_vec);
    v_hat = v_vec/v_mag;
    Force_A_vec = -dihedral_ks(1)*(f1BCD_ratio*K/(f1ABC_eq*8*tanh_K*RAB_mag))*v_hat;
    Deriv_f1BCD_ratio = K*(1 - (f1BCD*tanh_K)^2)*dP1_BCD/(f1BCD_eq*tanh_K);
    gradD_kangal_BCD(:) = temp_array(2,10:12);
    Force_D_vec = 0.5*cos(phi_eq)*dihedral_ks(1)*f1BCD_ratio*Deriv_f1BCD_ratio*gradD_kangal_BCD;
    gradC_kangal_BCD(:) = temp_array(2,7:9);
    Force_C_vec = Force_A_vec*RAB_mag/RBC_mag + 0.5*cos(phi_eq)*dihedral_ks(1)*f1BCD_ratio*Deriv_f1BCD_ratio*gradC_kangal_BCD;
    Force_B_vec = -(Force_A_vec + Force_C_vec + Force_D_vec);
    concatenated = [Force_A_vec(1), Force_A_vec(2), Force_A_vec(3), Force_B_vec(1), Force_B_vec(2), Force_B_vec(3), Force_C_vec(1), Force_C_vec(2), Force_C_vec(3), Force_D_vec(1), Force_D_vec(2), Force_D_vec(3)];
elseif (kangal_ABC > 0.001)
    display('Reached a geometry for which angle BCD is close to linear');
    w_vec = -RAB_vec + RBC_hat*dot(RAB_vec,RBC_hat);
    w_mag = norm(w_vec);
    w_hat = w_vec/w_mag;
    Force_D_vec = -dihedral_ks(1)*(f1ABC_ratio*K/(f1BCD_eq*8*tanh_K*RCD_mag))*w_hat;
    Deriv_f1ABC_ratio = K*(1 - (f1ABC*tanh_K)^2)*dP1_ABC/(f1ABC_eq*tanh_K);
    gradA_kangal_ABC(:) =  temp_array(1,1:3);
    Force_A_vec = 0.5*cos(phi_eq)*dihedral_ks(1)*f1ABC_ratio*Deriv_f1ABC_ratio*gradA_kangal_ABC;
    gradB_kangal_ABC(:) =  temp_array(1,4:6);
    Force_B_vec = Force_D_vec*RCD_mag/RBC_mag + 0.5*cos(phi_eq)*dihedral_ks(1)*f1ABC_ratio*Deriv_f1ABC_ratio*gradB_kangal_ABC; 
    Force_C_vec = -(Force_A_vec + Force_B_vec + Force_D_vec);
    concatenated = [Force_A_vec(1), Force_A_vec(2), Force_A_vec(3), Force_B_vec(1), Force_B_vec(2), Force_B_vec(3), Force_C_vec(1), Force_C_vec(2), Force_C_vec(3), Force_D_vec(1), Force_D_vec(2), Force_D_vec(3)];
else
    display('Reached a geometry for which both angle ABC and angle BCD are close to linear');
    concatenated = [0.0, 0.0, 0.0, 0.0, 0.0, 0.0, 0.0, 0.0, 0.0, 0.0, 0.0, 0.0];
end


end
