# Supplementary material for: Dihedral–torsion model potentials that include angle-damping factors
Source: RSC Adv. 2025 Mar 7;15(10):7257–306. doi: 10.1039/d4ra08960j (PMC11886958; doi:10.1039/d4ra08960j)
Supplement: RA-015-D4RA08960J-s001 [file RA-015-D4RA08960J-s001.zip › test_derivatives_and_forces/test_ADCO_forces/calc_ADCO_potential.m]

function potential = calc_ADCO_potential(geom,dihedral_ks)
% CALC_ADCO_POTENTIAL Summary of this function goes here
%   Detailed explanation goes here
% equilibrium values (in angstroms and radians)
HO_eq = 0.9666;
OO_eq = 1.4378;
HOO_eq = 100.8215*pi/180;
phi_eq = 111.0568*pi/180;
% XYZ coordinates of the atoms
XYZ_A = geom(1,:);
XYZ_B = geom(2,:);
XYZ_C = geom(3,:);
XYZ_D = geom(4,:);
phi = compute_dihedral_value(XYZ_A, XYZ_B, XYZ_C, XYZ_D);
% compute the kangals
kangal_ABC = compute_kangal(XYZ_A, XYZ_B, XYZ_C);
kangal_BCD = compute_kangal(XYZ_B, XYZ_C, XYZ_D);
kangal_ABC_eq = cos(HOO_eq/2);
kangal_BCD_eq = kangal_ABC_eq; 
% compute the angle-damping factors
K=2.815891616117388; % constant for tanh angle-damping function
tanh_K=tanh(K);
P1_ABC = (kangal_ABC + 3*kangal_ABC^3)/4;
P1_BCD = (kangal_BCD + 3*kangal_BCD^3)/4;
P1_ABC_eq = (kangal_ABC_eq + 3*kangal_ABC_eq^3)/4;
P1_BCD_eq = (kangal_BCD_eq + 3*kangal_BCD_eq^3)/4;    
f1ABC = tanh(K*P1_ABC)/tanh_K;
f1BCD = tanh(K*P1_BCD)/tanh_K;
f1ABC_eq = tanh(K*P1_ABC_eq)/tanh_K;
f1BCD_eq = tanh(K*P1_BCD_eq)/tanh_K; 
f1ABC_ratio = f1ABC/f1ABC_eq;
f1BCD_ratio = f1BCD/f1BCD_eq;
%
P2_ABC = (3*kangal_ABC^2 + kangal_ABC^4)/4;
P2_BCD = (3*kangal_BCD^2 + kangal_BCD^4)/4;
P2_ABC_eq = (3*kangal_ABC_eq^2 + kangal_ABC_eq^4)/4;
P2_BCD_eq = (3*kangal_BCD_eq^2 + kangal_BCD_eq^4)/4;    
f2ABC = tanh(K*P2_ABC)/tanh_K;
f2BCD = tanh(K*P2_BCD)/tanh_K;
f2ABC_eq = tanh(K*P2_ABC_eq)/tanh_K;
f2BCD_eq = tanh(K*P2_BCD_eq)/tanh_K; 
f2ABC_ratio = f2ABC/f2ABC_eq;
f2BCD_ratio = f2BCD/f2BCD_eq;
%
P3_ABC = (6*kangal_ABC^3 - 3*kangal_ABC^5 + kangal_ABC^7)/4;
P3_BCD = (6*kangal_BCD^3 - 3*kangal_BCD^5 + kangal_BCD^7)/4;
P3_ABC_eq = (6*kangal_ABC_eq^3 - 3*kangal_ABC_eq^5 + kangal_ABC_eq^7)/4;
P3_BCD_eq = (6*kangal_BCD_eq^3 - 3*kangal_BCD_eq^5 + kangal_BCD_eq^7)/4;    
f3ABC = tanh(K*P3_ABC)/tanh_K;
f3BCD = tanh(K*P3_BCD)/tanh_K;
f3ABC_eq = tanh(K*P3_ABC_eq)/tanh_K;
f3BCD_eq = tanh(K*P3_BCD_eq)/tanh_K; 
f3ABC_ratio = f3ABC/f3ABC_eq;
f3BCD_ratio = f3BCD/f3BCD_eq;
%
P4_ABC = (10*kangal_ABC^4 - 9*kangal_ABC^6 + 3*kangal_ABC^8)/4;
P4_BCD = (10*kangal_BCD^4 - 9*kangal_BCD^6 + 3*kangal_BCD^8)/4;
P4_ABC_eq = (10*kangal_ABC_eq^4 - 9*kangal_ABC_eq^6 + 3*kangal_ABC_eq^8)/4;
P4_BCD_eq = (10*kangal_BCD_eq^4 - 9*kangal_BCD_eq^6 + 3*kangal_BCD_eq^8)/4;    
f4ABC = tanh(K*P4_ABC)/tanh_K;
f4BCD = tanh(K*P4_BCD)/tanh_K;
f4ABC_eq = tanh(K*P4_ABC_eq)/tanh_K;
f4BCD_eq = tanh(K*P4_BCD_eq)/tanh_K; 
f4ABC_ratio = f4ABC/f4ABC_eq;
f4BCD_ratio = f4BCD/f4BCD_eq;
%
if (kangal_ABC > 0.001)
    ratio_ABC_2_1 = f2ABC_ratio/f1ABC_ratio;
    ratio_ABC_3_1 = f3ABC_ratio/f1ABC_ratio;
    ratio_ABC_4_2 = f4ABC_ratio/f2ABC_ratio;
else
    ratio_ABC_2_1 = 3*(f1ABC_eq/f2ABC_eq)*kangal_ABC;
    ratio_ABC_3_1 = 6*(f1ABC_eq/f3ABC_eq)*kangal_ABC^2;
    ratio_ABC_4_2 = (10/3)*(f2ABC_eq/f4ABC_eq)*kangal_ABC^2;
end
if (kangal_BCD > 0.001)
    ratio_BCD_2_1 = f2BCD_ratio/f1BCD_ratio;
    ratio_BCD_3_1 = f3BCD_ratio/f1BCD_ratio;
    ratio_BCD_4_2 = f4BCD_ratio/f2BCD_ratio;
else
    ratio_BCD_2_1 = 3*(f1BCD_eq/f2BCD_eq)*kangal_BCD;
    ratio_BCD_3_1 = 6*(f1BCD_eq/f3BCD_eq)*kangal_BCD^2;
    ratio_BCD_4_2 = (10/3)*(f2BCD_eq/f4BCD_eq)*kangal_BCD^2;
end
J1 = 0.25*(f1ABC_ratio^2 + 1)*(f1BCD_ratio^2 + 1);
J2 = 0.25*(ratio_ABC_2_1^2 + f1ABC_ratio^2)*(ratio_BCD_2_1^2 + f1BCD_ratio^2);
J3 = 0.25*(ratio_ABC_3_1^2 + f1ABC_ratio^2)*(ratio_BCD_3_1^2 + f1BCD_ratio^2);
J4 = 0.25*(ratio_ABC_4_2^2 + f2ABC_ratio^2)*(ratio_BCD_4_2^2 + f2BCD_ratio^2);
H1 = f1ABC_ratio*f1BCD_ratio;
H2 = f2ABC_ratio*f2BCD_ratio;
H3 = f3ABC_ratio*f3BCD_ratio;
H4 = f4ABC_ratio*f4BCD_ratio;
% compute the ADCO potential
potential = 0.0;
potential = potential + dihedral_ks(1)*(H1*cos(phi) - J1*cos(phi_eq));
potential = potential + dihedral_ks(2)*(H2*cos(2*phi) - J2*cos(2*phi_eq));
potential = potential + dihedral_ks(3)*(H3*cos(3*phi) - J3*cos(3*phi_eq));
potential = potential + dihedral_ks(4)*(H4*cos(4*phi) - J4*cos(4*phi_eq));
end
