# Supplementary material for: Dihedral–torsion model potentials that include angle-damping factors
Source: RSC Adv. 2025 Mar 7;15(10):7257–306. doi: 10.1039/d4ra08960j (PMC11886958; doi:10.1039/d4ra08960j)
Supplement: RA-015-D4RA08960J-s001 [file RA-015-D4RA08960J-s001.zip › test_derivatives_and_forces/test_ADCO_forces/calc_grad_kangals_and_phi.m]

function temp_array = calc_grad_kangals_and_phi(geom)
% XYZ coordinates of the atoms
XYZ_A = geom(1,:);
XYZ_B = geom(2,:);
XYZ_C = geom(3,:);
XYZ_D = geom(4,:);
% define some vectors
RAB_vec = XYZ_B - XYZ_A;
RBC_vec = XYZ_C - XYZ_B; 
RCD_vec = XYZ_D - XYZ_C;
RAC_vec = XYZ_C - XYZ_A;
RBD_vec = XYZ_D - XYZ_B;
RAB_mag = norm(RAB_vec);
RBC_mag = norm(RBC_vec);
RCD_mag = norm(RCD_vec);
RAB_hat = RAB_vec/RAB_mag;
RBC_hat = RBC_vec/RBC_mag; 
RCD_hat = RCD_vec/RCD_mag; 
% construct the gradients of the kangals
kangal_ABC = compute_kangal(XYZ_A, XYZ_B, XYZ_C);
kangal_BCD = compute_kangal(XYZ_B, XYZ_C, XYZ_D);
t_vec = -cross(RAB_vec,RBC_vec);
u_vec = -cross(RBC_vec,RCD_vec);
t_mag = norm(t_vec);
u_mag = norm(u_vec);
if (kangal_ABC ~= 0.0) % note that this condition could also be represented as if (abs(kangal_ABC) > tolerance), where tolerance is a small number like 1.0E-9)
    gradA_kangal_ABC = (RBC_hat + (2*kangal_ABC^2 - 1)*RAB_hat)/(4*kangal_ABC*RAB_mag);
    gradC_kangal_ABC = -(RAB_hat + (2*kangal_ABC^2 - 1)*RBC_hat)/(4*kangal_ABC*RBC_mag);
	t_hat = t_vec/t_mag;
    Xi_vec = cross(t_hat,RBC_hat)/t_mag; 
else % If angle ABC is linear, just set to zero since these will not be used
    gradA_kangal_ABC = [0.0 0.0 0.0];
    gradC_kangal_ABC = [0.0 0.0 0.0];
	Xi_vec = [0.0 0.0 0.0];
end
gradB_kangal_ABC = -(gradA_kangal_ABC + gradC_kangal_ABC);
gradD_kangal_ABC = [0.0 0.0 0.0];
gradA_kangal_BCD = [0.0 0.0 0.0];
if (kangal_BCD ~= 0.0) % note that this condition could also be represented as if (abs(kangal_BCD) > tolerance), where tolerance is a small number like 1.0E-9)
    gradB_kangal_BCD = (RCD_hat + (2*kangal_BCD^2 - 1)*RBC_hat)/(4*kangal_BCD*RBC_mag);
    gradD_kangal_BCD = -(RBC_hat + (2*kangal_BCD^2 - 1)*RCD_hat)/(4*kangal_BCD*RCD_mag);
	u_hat = u_vec/u_mag;
    p_vec = -cross(u_hat,RBC_hat)/u_mag;
else % If angle BCD is linear, just set to zero since these will not be used
    gradB_kangal_BCD = [0.0 0.0 0.0];
    gradD_kangal_BCD = [0.0 0.0 0.0];
	p_vec = [0.0 0.0 0.0];
end
gradC_kangal_BCD = -(gradB_kangal_BCD + gradD_kangal_BCD);
% construct the gradients of phi
gradA_phi = cross(RBC_vec,Xi_vec);
gradB_phi = -cross(RAC_vec,Xi_vec) + cross(RCD_vec,p_vec);
gradC_phi = cross(RAB_vec,Xi_vec) - cross(RBD_vec,p_vec);
gradD_phi = cross(RBC_vec,p_vec);
% put it altogether
grad_kangal_ABC = [gradA_kangal_ABC(1), gradA_kangal_ABC(2), gradA_kangal_ABC(3), gradB_kangal_ABC(1), gradB_kangal_ABC(2), gradB_kangal_ABC(3), gradC_kangal_ABC(1), gradC_kangal_ABC(2), gradC_kangal_ABC(3), gradD_kangal_ABC(1), gradD_kangal_ABC(2), gradD_kangal_ABC(3)];
grad_kangal_BCD = [gradA_kangal_BCD(1), gradA_kangal_BCD(2), gradA_kangal_BCD(3), gradB_kangal_BCD(1), gradB_kangal_BCD(2), gradB_kangal_BCD(3), gradC_kangal_BCD(1), gradC_kangal_BCD(2), gradC_kangal_BCD(3), gradD_kangal_BCD(1), gradD_kangal_BCD(2), gradD_kangal_BCD(3)]; 
grad_phi = [gradA_phi(1), gradA_phi(2), gradA_phi(3), gradB_phi(1), gradB_phi(2), gradB_phi(3), gradC_phi(1), gradC_phi(2), gradC_phi(3), gradD_phi(1), gradD_phi(2), gradD_phi(3)];
temp_array = [grad_kangal_ABC; grad_kangal_BCD; grad_phi];
end
