# Supplementary material for: Dihedral–torsion model potentials that include angle-damping factors
Source: RSC Adv. 2025 Mar 7;15(10):7257–306. doi: 10.1039/d4ra08960j (PMC11886958; doi:10.1039/d4ra08960j)
Supplement: RA-015-D4RA08960J-s001 [file RA-015-D4RA08960J-s001.zip › test_derivatives_and_forces/test_ADCO_forces/run1.txt]

ans =

    'loading the test geometries'

generating a random rotation matrix

rand_skew =

         0    0.2717   -0.4775
   -0.2717         0   -0.2123
    0.4775    0.2123         0


rot_matrix =

    0.8534    0.2070   -0.4784
   -0.3055    0.9423   -0.1373
    0.4223    0.2633    0.8674

The determinant of the rotation matrix is

ans =

    1.0000

Check whether R*transpose(R) = I

ans =

   2.4723e-16


num_training_geoms =

   153

testing the grad_kangal and grad_phi formulas
numeric derivatives computed using central finite difference approximation

stepsize =

   1.0000e-04

The norm of (numeric_grad_kangal_ABC - analytic_grad_kangal_ABC) is

ans =

   9.1754e-07

For comparison, the norm(numeric_grad_kangal_ABC) is

ans =

   11.0811

For comparison, the norm(analytic_grad_kangal_ABC) is

ans =

   11.0811

The max of abs(numeric_grad_kangal_ABC - analytic_grad_kangal_ABC) is

ans =

   1.0e-06 *

    0.0208    0.0669    0.1770    0.1499    0.3392    0.8141    0.0151    0.0257    0.0507         0         0         0

The norm of (numeric_grad_kangal_BCD - analytic_grad_kangal_BCD) is

ans =

   2.7851e-07

For comparison, the norm(numeric_grad_kangal_BCD) is

ans =

    9.0086

For comparison, the norm(analytic_grad_kangal_BCD) is

ans =

    9.0086

The max of abs(numeric_grad_kangal_BCD - analytic_grad_kangal_BCD) is

ans =

   1.0e-06 *

         0         0         0    0.0080    0.0326    0.0186    0.0517    0.1533    0.0960    0.0174    0.0105    0.0100

The norm of (numeric_grad_phi - analytic_grad_phi) is

ans =

   1.4657e-04

For comparison, the norm(numeric_grad_phi) is

ans =

   49.1469

For comparison, the norm(analytic_grad_phi) is

ans =

   49.1469

The max of abs(numeric_grad_phi - analytic_grad_phi) is

ans =

   1.0e-03 *

    0.0003    0.0207    0.0183    0.0002    0.1067    0.0960    0.0009    0.0080    0.0073    0.0001    0.0007    0.0003


ans =

    'Setting the dihedral force constants and Sinstance to random values'


dihedral_ks =

   -0.4726   -0.3177    0.3394   -0.3250


stepsize =

   1.0000e-04

Reached a geometry for which both angle ABC and angle BCD are close to linear
Reached a geometry for which angle ABC is close to linear
Reached a geometry for which angle BCD is close to linear
The norm of (numeric_forces - analytic_forces) is

ans =

   1.1397e-06

For comparison, the norm(numeric_forces) is

ans =

   47.0212

For comparison, the norm(analytic_forces) is

ans =

   47.0212

The max of abs(numeric_forces - analytic_forces) is

ans =

   1.0e-06 *

    0.0897    0.3294    0.0763    0.1486    0.3439    0.0840    0.1190    0.0852    0.2269    0.1154    0.0770    0.2197

>> 
