# Supplementary material for: Dihedral–torsion model potentials that include angle-damping factors
Source: RSC Adv. 2025 Mar 7;15(10):7257–306. doi: 10.1039/d4ra08960j (PMC11886958; doi:10.1039/d4ra08960j)
Supplement: RA-015-D4RA08960J-s001 [file RA-015-D4RA08960J-s001.zip › test_derivatives_and_forces/test_ADCO_forces/run10.txt]

ans =

    'loading the test geometries'

generating a random rotation matrix

rand_skew =

         0   -0.3188   -0.2440
    0.3188         0   -0.4874
    0.2440    0.4874         0


rot_matrix =

    0.9221   -0.3556   -0.1530
    0.2405    0.8359   -0.4933
    0.3033    0.4181    0.8563

The determinant of the rotation matrix is

ans =

     1

Check whether R*transpose(R) = I

ans =

   7.8505e-17


num_training_geoms =

   153

testing the grad_kangal and grad_phi formulas
numeric derivatives computed using central finite difference approximation

stepsize =

   1.0000e-04

The norm of (numeric_grad_kangal_ABC - analytic_grad_kangal_ABC) is

ans =

   8.4780e-08

For comparison, the norm(numeric_grad_kangal_ABC) is

ans =

   11.1318

For comparison, the norm(analytic_grad_kangal_ABC) is

ans =

   11.1318

The max of abs(numeric_grad_kangal_ABC - analytic_grad_kangal_ABC) is

ans =

   1.0e-07 *

    0.0785    0.0877    0.0423    0.2694    0.2345    0.1081    0.0257    0.0278    0.0329         0         0         0

The norm of (numeric_grad_kangal_BCD - analytic_grad_kangal_BCD) is

ans =

   3.8441e-07

For comparison, the norm(numeric_grad_kangal_BCD) is

ans =

    8.8372

For comparison, the norm(analytic_grad_kangal_BCD) is

ans =

    8.8372

The max of abs(numeric_grad_kangal_BCD - analytic_grad_kangal_BCD) is

ans =

   1.0e-06 *

         0         0         0    0.0153    0.0198    0.0352    0.0777    0.1733    0.3009    0.0070    0.0242    0.0406

The norm of (numeric_grad_phi - analytic_grad_phi) is

ans =

   1.0916e-05

For comparison, the norm(numeric_grad_phi) is

ans =

   43.1743

For comparison, the norm(analytic_grad_phi) is

ans =

   43.1743

The max of abs(numeric_grad_phi - analytic_grad_phi) is

ans =

   1.0e-05 *

    0.0073    0.0020    0.0047    0.0490    0.1148    0.0390    0.3208    0.9205    0.2782    0.0334    0.1282    0.0463


ans =

    'Setting the dihedral force constants and Sinstance to random values'


dihedral_ks =

    0.4970   -0.1573    0.3749    0.4514


stepsize =

   1.0000e-04

Reached a geometry for which both angle ABC and angle BCD are close to linear
Reached a geometry for which angle ABC is close to linear
Reached a geometry for which angle BCD is close to linear
The norm of (numeric_forces - analytic_forces) is

ans =

   1.3544e-06

For comparison, the norm(numeric_forces) is

ans =

   54.7626

For comparison, the norm(analytic_forces) is

ans =

   54.7626

The max of abs(numeric_forces - analytic_forces) is

ans =

   1.0e-06 *

    0.0417    0.4534    0.0912    0.0782    0.3916    0.1151    0.0640    0.1772    0.1972    0.0682    0.2534    0.2178

>> 
