# Supplementary material for: Dihedral–torsion model potentials that include angle-damping factors
Source: RSC Adv. 2025 Mar 7;15(10):7257–306. doi: 10.1039/d4ra08960j (PMC11886958; doi:10.1039/d4ra08960j)
Supplement: RA-015-D4RA08960J-s001 [file RA-015-D4RA08960J-s001.zip › test_derivatives_and_forces/test_ADCO_forces/run2.txt]

ans =

    'loading the test geometries'

generating a random rotation matrix

rand_skew =

         0   -0.1688   -0.1021
    0.1688         0    0.1676
    0.1021   -0.1676         0


rot_matrix =

    0.9806   -0.1585   -0.1150
    0.1755    0.9719    0.1571
    0.0869   -0.1743    0.9809

The determinant of the rotation matrix is

ans =

     1

Check whether R*transpose(R) = I

ans =

   1.3947e-16


num_training_geoms =

   153

testing the grad_kangal and grad_phi formulas
numeric derivatives computed using central finite difference approximation

stepsize =

   1.0000e-04

The norm of (numeric_grad_kangal_ABC - analytic_grad_kangal_ABC) is

ans =

   8.1628e-08

For comparison, the norm(numeric_grad_kangal_ABC) is

ans =

   11.0260

For comparison, the norm(analytic_grad_kangal_ABC) is

ans =

   11.0260

The max of abs(numeric_grad_kangal_ABC - analytic_grad_kangal_ABC) is

ans =

   1.0e-07 *

    0.0847    0.0698    0.0696    0.1739    0.2228    0.2008    0.0201    0.0342    0.0386         0         0         0

The norm of (numeric_grad_kangal_BCD - analytic_grad_kangal_BCD) is

ans =

   2.2528e-07

For comparison, the norm(numeric_grad_kangal_BCD) is

ans =

    9.0725

For comparison, the norm(analytic_grad_kangal_BCD) is

ans =

    9.0725

The max of abs(numeric_grad_kangal_BCD - analytic_grad_kangal_BCD) is

ans =

   1.0e-07 *

         0         0         0    0.0409    0.0899    0.0786    0.2116    0.6869    0.5437    0.0543    0.1242    0.0778

The norm of (numeric_grad_phi - analytic_grad_phi) is

ans =

   2.6936e-06

For comparison, the norm(numeric_grad_phi) is

ans =

   40.8047

For comparison, the norm(analytic_grad_phi) is

ans =

   40.8047

The max of abs(numeric_grad_phi - analytic_grad_phi) is

ans =

   1.0e-06 *

    0.0478    0.0535    0.1254    0.1462    0.1944    0.1373    0.3079    0.8681    0.7488    0.0905    0.1155    0.0887


ans =

    'Setting the dihedral force constants and Sinstance to random values'


dihedral_ks =

   -0.4601   -0.0815   -0.1373    0.1683


stepsize =

   1.0000e-04

Reached a geometry for which both angle ABC and angle BCD are close to linear
Reached a geometry for which angle ABC is close to linear
Reached a geometry for which angle BCD is close to linear
The norm of (numeric_forces - analytic_forces) is

ans =

   5.8612e-07

For comparison, the norm(numeric_forces) is

ans =

   18.3345

For comparison, the norm(analytic_forces) is

ans =

   18.3345

The max of abs(numeric_forces - analytic_forces) is

ans =

   1.0e-07 *

    0.2749    0.8089    0.2175    0.3969    0.8835    0.1624    0.1758    0.7145    0.7945    0.1515    0.5945    0.5849

>> 
