# Supplementary material for: Dihedral–torsion model potentials that include angle-damping factors
Source: RSC Adv. 2025 Mar 7;15(10):7257–306. doi: 10.1039/d4ra08960j (PMC11886958; doi:10.1039/d4ra08960j)
Supplement: RA-015-D4RA08960J-s001 [file RA-015-D4RA08960J-s001.zip › test_derivatives_and_forces/test_ADCO_forces/run3.txt]

ans =

    'loading the test geometries'

generating a random rotation matrix

rand_skew =

         0    0.0387    0.4099
   -0.0387         0    0.3227
   -0.4099   -0.3227         0


rot_matrix =

    0.9172   -0.0277    0.3976
   -0.1016    0.9484    0.3004
   -0.3854   -0.3159    0.8670

The determinant of the rotation matrix is

ans =

    1.0000

Check whether R*transpose(R) = I

ans =

   1.9149e-16


num_training_geoms =

   153

testing the grad_kangal and grad_phi formulas
numeric derivatives computed using central finite difference approximation

stepsize =

   1.0000e-04

The norm of (numeric_grad_kangal_ABC - analytic_grad_kangal_ABC) is

ans =

   1.5866e-07

For comparison, the norm(numeric_grad_kangal_ABC) is

ans =

   11.0203

For comparison, the norm(analytic_grad_kangal_ABC) is

ans =

   11.0203

The max of abs(numeric_grad_kangal_ABC - analytic_grad_kangal_ABC) is

ans =

   1.0e-07 *

    0.0673    0.3330    0.2206    0.1963    0.9718    0.7525    0.0173    0.1146    0.0517         0         0         0

The norm of (numeric_grad_kangal_BCD - analytic_grad_kangal_BCD) is

ans =

   4.7317e-07

For comparison, the norm(numeric_grad_kangal_BCD) is

ans =

    9.0504

For comparison, the norm(analytic_grad_kangal_BCD) is

ans =

    9.0504

The max of abs(numeric_grad_kangal_BCD - analytic_grad_kangal_BCD) is

ans =

   1.0e-06 *

         0         0         0    0.0069    0.0160    0.0175    0.0452    0.3110    0.2171    0.0091    0.0798    0.0576

The norm of (numeric_grad_phi - analytic_grad_phi) is

ans =

   1.4066e-05

For comparison, the norm(numeric_grad_phi) is

ans =

   46.4402

For comparison, the norm(analytic_grad_phi) is

ans =

   46.4402

The max of abs(numeric_grad_phi - analytic_grad_phi) is

ans =

   1.0e-04 *

    0.0012    0.0027    0.0018    0.0012    0.0080    0.0123    0.0099    0.0632    0.1015    0.0015    0.0083    0.0170


ans =

    'Setting the dihedral force constants and Sinstance to random values'


dihedral_ks =

    0.4485    0.4219   -0.0484   -0.2577


stepsize =

   1.0000e-04

Reached a geometry for which both angle ABC and angle BCD are close to linear
Reached a geometry for which angle ABC is close to linear
Reached a geometry for which angle BCD is close to linear
The norm of (numeric_forces - analytic_forces) is

ans =

   7.5130e-07

For comparison, the norm(numeric_forces) is

ans =

   32.6699

For comparison, the norm(analytic_forces) is

ans =

   32.6699

The max of abs(numeric_forces - analytic_forces) is

ans =

   1.0e-06 *

    0.0546    0.1143    0.0609    0.0940    0.1579    0.0622    0.0444    0.1654    0.1171    0.0301    0.1539    0.0795

>> 
