# Supplementary material for: Dihedral–torsion model potentials that include angle-damping factors
Source: RSC Adv. 2025 Mar 7;15(10):7257–306. doi: 10.1039/d4ra08960j (PMC11886958; doi:10.1039/d4ra08960j)
Supplement: RA-015-D4RA08960J-s001 [file RA-015-D4RA08960J-s001.zip › test_derivatives_and_forces/test_ADCO_forces/run4.txt]

ans =

    'loading the test geometries'

generating a random rotation matrix

rand_skew =

         0    0.0068    0.3790
   -0.0068         0   -0.0851
   -0.3790    0.0851         0


rot_matrix =

    0.9290    0.0226    0.3693
    0.0093    0.9964   -0.0843
   -0.3699    0.0817    0.9255

The determinant of the rotation matrix is

ans =

    1.0000

Check whether R*transpose(R) = I

ans =

   5.7220e-17


num_training_geoms =

   153

testing the grad_kangal and grad_phi formulas
numeric derivatives computed using central finite difference approximation

stepsize =

   1.0000e-04

The norm of (numeric_grad_kangal_ABC - analytic_grad_kangal_ABC) is

ans =

   5.9141e-08

For comparison, the norm(numeric_grad_kangal_ABC) is

ans =

   11.0435

For comparison, the norm(analytic_grad_kangal_ABC) is

ans =

   11.0435

The max of abs(numeric_grad_kangal_ABC - analytic_grad_kangal_ABC) is

ans =

   1.0e-07 *

    0.1238    0.0691    0.0595    0.1227    0.1760    0.1901    0.0171    0.0318    0.0226         0         0         0

The norm of (numeric_grad_kangal_BCD - analytic_grad_kangal_BCD) is

ans =

   3.5304e-07

For comparison, the norm(numeric_grad_kangal_BCD) is

ans =

    8.9954

For comparison, the norm(analytic_grad_kangal_BCD) is

ans =

    8.9954

The max of abs(numeric_grad_kangal_BCD - analytic_grad_kangal_BCD) is

ans =

   1.0e-06 *

         0         0         0    0.0103    0.0203    0.0231    0.0678    0.1988    0.1232    0.0115    0.0401    0.0328

The norm of (numeric_grad_phi - analytic_grad_phi) is

ans =

   3.9729e-06

For comparison, the norm(numeric_grad_phi) is

ans =

   42.9758

For comparison, the norm(analytic_grad_phi) is

ans =

   42.9758

The max of abs(numeric_grad_phi - analytic_grad_phi) is

ans =

   1.0e-05 *

    0.0844    0.0040    0.0139    0.1282    0.0462    0.0771    0.1620    0.1692    0.1446    0.1323    0.0310    0.0187


ans =

    'Setting the dihedral force constants and Sinstance to random values'


dihedral_ks =

    0.2768   -0.1169    0.0614   -0.4121


stepsize =

   1.0000e-04

Reached a geometry for which both angle ABC and angle BCD are close to linear
Reached a geometry for which angle ABC is close to linear
Reached a geometry for which angle BCD is close to linear
The norm of (numeric_forces - analytic_forces) is

ans =

   1.3498e-06

For comparison, the norm(numeric_forces) is

ans =

   36.1500

For comparison, the norm(analytic_forces) is

ans =

   36.1500

The max of abs(numeric_forces - analytic_forces) is

ans =

   1.0e-06 *

    0.1029    0.2403    0.0349    0.1499    0.2934    0.0406    0.1697    0.2568    0.1253    0.1480    0.2158    0.1949

>> 
