# Supplementary material for: Dihedral–torsion model potentials that include angle-damping factors
Source: RSC Adv. 2025 Mar 7;15(10):7257–306. doi: 10.1039/d4ra08960j (PMC11886958; doi:10.1039/d4ra08960j)
Supplement: RA-015-D4RA08960J-s001 [file RA-015-D4RA08960J-s001.zip › test_derivatives_and_forces/test_ADCO_forces/run5.txt]

ans =

    'loading the test geometries'

generating a random rotation matrix

rand_skew =

         0    0.0899   -0.1197
   -0.0899         0   -0.4443
    0.1197    0.4443         0


rot_matrix =

    0.9890    0.0605   -0.1349
   -0.1127    0.8991   -0.4230
    0.0957    0.4335    0.8960

The determinant of the rotation matrix is

ans =

    1.0000

Check whether R*transpose(R) = I

ans =

   1.5329e-16


num_training_geoms =

   153

testing the grad_kangal and grad_phi formulas
numeric derivatives computed using central finite difference approximation

stepsize =

   1.0000e-04

The norm of (numeric_grad_kangal_ABC - analytic_grad_kangal_ABC) is

ans =

   8.4340e-08

For comparison, the norm(numeric_grad_kangal_ABC) is

ans =

   11.0562

For comparison, the norm(analytic_grad_kangal_ABC) is

ans =

   11.0562

The max of abs(numeric_grad_kangal_ABC - analytic_grad_kangal_ABC) is

ans =

   1.0e-07 *

    0.1028    0.1210    0.0868    0.1719    0.2707    0.1700    0.0313    0.1048    0.0345         0         0         0

The norm of (numeric_grad_kangal_BCD - analytic_grad_kangal_BCD) is

ans =

   2.2992e-07

For comparison, the norm(numeric_grad_kangal_BCD) is

ans =

    8.9123

For comparison, the norm(analytic_grad_kangal_BCD) is

ans =

    8.9123

The max of abs(numeric_grad_kangal_BCD - analytic_grad_kangal_BCD) is

ans =

   1.0e-06 *

         0         0         0    0.0109    0.0088    0.0171    0.0490    0.0818    0.1382    0.0088    0.0139    0.0183

The norm of (numeric_grad_phi - analytic_grad_phi) is

ans =

   4.9857e-06

For comparison, the norm(numeric_grad_phi) is

ans =

   41.9162

For comparison, the norm(analytic_grad_phi) is

ans =

   41.9162

The max of abs(numeric_grad_phi - analytic_grad_phi) is

ans =

   1.0e-05 *

    0.0122    0.0127    0.0062    0.0219    0.0507    0.0416    0.1359    0.3413    0.2209    0.0219    0.0463    0.0535


ans =

    'Setting the dihedral force constants and Sinstance to random values'


dihedral_ks =

    0.2909    0.3195    0.0627    0.1680


stepsize =

   1.0000e-04

Reached a geometry for which both angle ABC and angle BCD are close to linear
Reached a geometry for which angle ABC is close to linear
Reached a geometry for which angle BCD is close to linear
The norm of (numeric_forces - analytic_forces) is

ans =

   4.4719e-07

For comparison, the norm(numeric_forces) is

ans =

   16.5013

For comparison, the norm(analytic_forces) is

ans =

   16.5013

The max of abs(numeric_forces - analytic_forces) is

ans =

   1.0e-06 *

    0.0386    0.0924    0.1491    0.0548    0.1037    0.1493    0.0411    0.1170    0.0941    0.0423    0.0713    0.0848

>> 
