# Supplementary material for: Dihedral–torsion model potentials that include angle-damping factors
Source: RSC Adv. 2025 Mar 7;15(10):7257–306. doi: 10.1039/d4ra08960j (PMC11886958; doi:10.1039/d4ra08960j)
Supplement: RA-015-D4RA08960J-s001 [file RA-015-D4RA08960J-s001.zip › test_derivatives_and_forces/test_ADCO_forces/run6.txt]

ans =

    'loading the test geometries'

generating a random rotation matrix

rand_skew =

         0    0.1096    0.3321
   -0.1096         0    0.4050
   -0.3321   -0.4050         0


rot_matrix =

    0.9403    0.0388    0.3382
   -0.1701    0.9141    0.3681
   -0.2948   -0.4037    0.8661

The determinant of the rotation matrix is

ans =

     1

Check whether R*transpose(R) = I

ans =

     0


num_training_geoms =

   153

testing the grad_kangal and grad_phi formulas
numeric derivatives computed using central finite difference approximation

stepsize =

   1.0000e-04

The norm of (numeric_grad_kangal_ABC - analytic_grad_kangal_ABC) is

ans =

   9.4582e-08

For comparison, the norm(numeric_grad_kangal_ABC) is

ans =

   10.9577

For comparison, the norm(analytic_grad_kangal_ABC) is

ans =

   10.9577

The max of abs(numeric_grad_kangal_ABC - analytic_grad_kangal_ABC) is

ans =

   1.0e-07 *

    0.1619    0.1560    0.0710    0.2247    0.3344    0.4151    0.0174    0.0250    0.0667         0         0         0

The norm of (numeric_grad_kangal_BCD - analytic_grad_kangal_BCD) is

ans =

   5.1333e-07

For comparison, the norm(numeric_grad_kangal_BCD) is

ans =

    8.9939

For comparison, the norm(analytic_grad_kangal_BCD) is

ans =

    8.9939

The max of abs(numeric_grad_kangal_BCD - analytic_grad_kangal_BCD) is

ans =

   1.0e-06 *

         0         0         0    0.0280    0.0257    0.0214    0.1512    0.2946    0.2695    0.0225    0.0574    0.0514

The norm of (numeric_grad_phi - analytic_grad_phi) is

ans =

   2.1766e-05

For comparison, the norm(numeric_grad_phi) is

ans =

   48.9959

For comparison, the norm(analytic_grad_phi) is

ans =

   48.9959

The max of abs(numeric_grad_phi - analytic_grad_phi) is

ans =

   1.0e-04 *

    0.0010    0.0013    0.0015    0.0087    0.0214    0.0060    0.0828    0.1853    0.0774    0.0122    0.0252    0.0145


ans =

    'Setting the dihedral force constants and Sinstance to random values'


dihedral_ks =

    0.2994   -0.4011   -0.1997    0.2338


stepsize =

   1.0000e-04

Reached a geometry for which both angle ABC and angle BCD are close to linear
Reached a geometry for which angle ABC is close to linear
Reached a geometry for which angle BCD is close to linear
The norm of (numeric_forces - analytic_forces) is

ans =

   8.8136e-07

For comparison, the norm(numeric_forces) is

ans =

   45.5885

For comparison, the norm(analytic_forces) is

ans =

   45.5885

The max of abs(numeric_forces - analytic_forces) is

ans =

   1.0e-06 *

    0.0420    0.2439    0.0438    0.0578    0.1307    0.0541    0.0748    0.1353    0.1334    0.0463    0.1264    0.0620

>> 
