# Supplementary material for: Dihedral–torsion model potentials that include angle-damping factors
Source: RSC Adv. 2025 Mar 7;15(10):7257–306. doi: 10.1039/d4ra08960j (PMC11886958; doi:10.1039/d4ra08960j)
Supplement: RA-015-D4RA08960J-s001 [file RA-015-D4RA08960J-s001.zip › test_derivatives_and_forces/test_ADCO_forces/run7.txt]

ans =

    'loading the test geometries'

generating a random rotation matrix

rand_skew =

         0    0.4263    0.4850
   -0.4263         0   -0.3027
   -0.4850    0.3027         0


rot_matrix =

    0.8002    0.4614    0.3831
   -0.3208    0.8690   -0.3767
   -0.5068    0.1786    0.8434

The determinant of the rotation matrix is

ans =

    1.0000

Check whether R*transpose(R) = I

ans =

   1.0007e-16


num_training_geoms =

   153

testing the grad_kangal and grad_phi formulas
numeric derivatives computed using central finite difference approximation

stepsize =

   1.0000e-04

The norm of (numeric_grad_kangal_ABC - analytic_grad_kangal_ABC) is

ans =

   1.0662e-07

For comparison, the norm(numeric_grad_kangal_ABC) is

ans =

   10.9300

For comparison, the norm(analytic_grad_kangal_ABC) is

ans =

   10.9300

The max of abs(numeric_grad_kangal_ABC - analytic_grad_kangal_ABC) is

ans =

   1.0e-07 *

    0.0869    0.1237    0.1453    0.1078    0.5039    0.6027    0.0118    0.0343    0.0340         0         0         0

The norm of (numeric_grad_kangal_BCD - analytic_grad_kangal_BCD) is

ans =

   3.2445e-06

For comparison, the norm(numeric_grad_kangal_BCD) is

ans =

    8.8289

For comparison, the norm(analytic_grad_kangal_BCD) is

ans =

    8.8289

The max of abs(numeric_grad_kangal_BCD - analytic_grad_kangal_BCD) is

ans =

   1.0e-05 *

         0         0         0    0.0009    0.0149    0.0098    0.0058    0.2612    0.1759    0.0009    0.0609    0.0418

The norm of (numeric_grad_phi - analytic_grad_phi) is

ans =

   2.0141e-04

For comparison, the norm(numeric_grad_phi) is

ans =

   60.4849

For comparison, the norm(analytic_grad_phi) is

ans =

   60.4848

The max of abs(numeric_grad_phi - analytic_grad_phi) is

ans =

   1.0e-03 *

    0.0000    0.0001    0.0000    0.0002    0.0007    0.0108    0.0027    0.0093    0.1955    0.0008    0.0017    0.0463


ans =

    'Setting the dihedral force constants and Sinstance to random values'


dihedral_ks =

   -0.1160   -0.0181   -0.3100   -0.1200


stepsize =

   1.0000e-04

Reached a geometry for which both angle ABC and angle BCD are close to linear
Reached a geometry for which angle ABC is close to linear
Reached a geometry for which angle BCD is close to linear
The norm of (numeric_forces - analytic_forces) is

ans =

   5.2914e-07

For comparison, the norm(numeric_forces) is

ans =

   20.2197

For comparison, the norm(analytic_forces) is

ans =

   20.2197

The max of abs(numeric_forces - analytic_forces) is

ans =

   1.0e-06 *

    0.0392    0.1318    0.0404    0.0537    0.1686    0.0577    0.0640    0.1228    0.0812    0.0521    0.0993    0.0473

>> 
