# Supplementary material for: Dihedral–torsion model potentials that include angle-damping factors
Source: RSC Adv. 2025 Mar 7;15(10):7257–306. doi: 10.1039/d4ra08960j (PMC11886958; doi:10.1039/d4ra08960j)
Supplement: RA-015-D4RA08960J-s001 [file RA-015-D4RA08960J-s001.zip › test_derivatives_and_forces/test_ADCO_forces/run8.txt]

ans =

    'loading the test geometries'

generating a random rotation matrix

rand_skew =

         0    0.0073   -0.0869
   -0.0073         0    0.3425
    0.0869   -0.3425         0


rot_matrix =

    0.9962    0.0219   -0.0839
    0.0076    0.9419    0.3357
    0.0864   -0.3351    0.9382

The determinant of the rotation matrix is

ans =

    1.0000

Check whether R*transpose(R) = I

ans =

   2.2278e-16


num_training_geoms =

   153

testing the grad_kangal and grad_phi formulas
numeric derivatives computed using central finite difference approximation

stepsize =

   1.0000e-04

The norm of (numeric_grad_kangal_ABC - analytic_grad_kangal_ABC) is

ans =

   1.5835e-07

For comparison, the norm(numeric_grad_kangal_ABC) is

ans =

   10.9112

For comparison, the norm(analytic_grad_kangal_ABC) is

ans =

   10.9112

The max of abs(numeric_grad_kangal_ABC - analytic_grad_kangal_ABC) is

ans =

   1.0e-07 *

    0.0683    0.1207    0.1426    0.1504    0.5950    0.9419    0.0140    0.1159    0.1759         0         0         0

The norm of (numeric_grad_kangal_BCD - analytic_grad_kangal_BCD) is

ans =

   1.0717e-06

For comparison, the norm(numeric_grad_kangal_BCD) is

ans =

    9.2926

For comparison, the norm(analytic_grad_kangal_BCD) is

ans =

    9.2926

The max of abs(numeric_grad_kangal_BCD - analytic_grad_kangal_BCD) is

ans =

   1.0e-06 *

         0         0         0    0.0091    0.1610    0.0949    0.0573    0.8419    0.4880    0.0261    0.0650    0.0581

The norm of (numeric_grad_phi - analytic_grad_phi) is

ans =

   3.7606e-05

For comparison, the norm(numeric_grad_phi) is

ans =

   44.2838

For comparison, the norm(analytic_grad_phi) is

ans =

   44.2838

The max of abs(numeric_grad_phi - analytic_grad_phi) is

ans =

   1.0e-04 *

    0.0185    0.0020    0.0011    0.0195    0.0406    0.0648    0.0111    0.1799    0.3475    0.0144    0.0194    0.0265


ans =

    'Setting the dihedral force constants and Sinstance to random values'


dihedral_ks =

   -0.2158   -0.2498   -0.3975   -0.1942


stepsize =

   1.0000e-04

Reached a geometry for which both angle ABC and angle BCD are close to linear
Reached a geometry for which angle ABC is close to linear
Reached a geometry for which angle BCD is close to linear
The norm of (numeric_forces - analytic_forces) is

ans =

   7.6011e-07

For comparison, the norm(numeric_forces) is

ans =

   27.1038

For comparison, the norm(analytic_forces) is

ans =

   27.1038

The max of abs(numeric_forces - analytic_forces) is

ans =

   1.0e-06 *

    0.0230    0.1550    0.0276    0.0444    0.1628    0.0346    0.0861    0.1056    0.1714    0.0662    0.0786    0.1462

>> 
