# Supplementary material for: Dihedral–torsion model potentials that include angle-damping factors
Source: RSC Adv. 2025 Mar 7;15(10):7257–306. doi: 10.1039/d4ra08960j (PMC11886958; doi:10.1039/d4ra08960j)
Supplement: RA-015-D4RA08960J-s001 [file RA-015-D4RA08960J-s001.zip › test_derivatives_and_forces/test_ADCO_forces/run9.txt]

ans =

    'loading the test geometries'

generating a random rotation matrix

rand_skew =

         0   -0.1099    0.2067
    0.1099         0   -0.2340
   -0.2067    0.2340         0


rot_matrix =

    0.9728   -0.0840    0.2157
    0.1319    0.9669   -0.2185
   -0.1902    0.2410    0.9517

The determinant of the rotation matrix is

ans =

     1

Check whether R*transpose(R) = I

ans =

   4.6800e-17


num_training_geoms =

   153

testing the grad_kangal and grad_phi formulas
numeric derivatives computed using central finite difference approximation

stepsize =

   1.0000e-04

The norm of (numeric_grad_kangal_ABC - analytic_grad_kangal_ABC) is

ans =

   6.9430e-08

For comparison, the norm(numeric_grad_kangal_ABC) is

ans =

   10.9590

For comparison, the norm(analytic_grad_kangal_ABC) is

ans =

   10.9590

The max of abs(numeric_grad_kangal_ABC - analytic_grad_kangal_ABC) is

ans =

   1.0e-07 *

    0.1201    0.1311    0.1417    0.1482    0.2653    0.1638    0.0138    0.0116    0.0147         0         0         0

The norm of (numeric_grad_kangal_BCD - analytic_grad_kangal_BCD) is

ans =

   3.3091e-05

For comparison, the norm(numeric_grad_kangal_BCD) is

ans =

    8.7580

For comparison, the norm(analytic_grad_kangal_BCD) is

ans =

    8.7580

The max of abs(numeric_grad_kangal_BCD - analytic_grad_kangal_BCD) is

ans =

   1.0e-04 *

         0         0         0    0.0004    0.0455    0.0298    0.0026    0.2715    0.1786    0.0003    0.0245    0.0162

The norm of (numeric_grad_phi - analytic_grad_phi) is

ans =

    0.0096

For comparison, the norm(numeric_grad_phi) is

ans =

  183.4402

For comparison, the norm(analytic_grad_phi) is

ans =

  183.4363

The max of abs(numeric_grad_phi - analytic_grad_phi) is

ans =

    0.0000    0.0000    0.0000    0.0000    0.0001    0.0016    0.0003    0.0004    0.0094    0.0000    0.0000    0.0009


ans =

    'Setting the dihedral force constants and Sinstance to random values'


dihedral_ks =

   -0.0747   -0.1644   -0.0202    0.3491


stepsize =

   1.0000e-04

Reached a geometry for which both angle ABC and angle BCD are close to linear
Reached a geometry for which angle ABC is close to linear
Reached a geometry for which angle BCD is close to linear
The norm of (numeric_forces - analytic_forces) is

ans =

   1.3132e-06

For comparison, the norm(numeric_forces) is

ans =

   38.8807

For comparison, the norm(analytic_forces) is

ans =

   38.8807

The max of abs(numeric_forces - analytic_forces) is

ans =

   1.0e-06 *

    0.0933    0.4585    0.1219    0.1264    0.5764    0.1014    0.0532    0.1359    0.1795    0.0496    0.1105    0.1905

>> 
