# Supplementary material for: Dihedral–torsion model potentials that include angle-damping factors
Source: RSC Adv. 2025 Mar 7;15(10):7257–306. doi: 10.1039/d4ra08960j (PMC11886958; doi:10.1039/d4ra08960j)
Supplement: RA-015-D4RA08960J-s001 [file RA-015-D4RA08960J-s001.zip › test_derivatives_and_forces/test_ADDT_forces/run1.txt]

ans =

    'loading the test geometries'

generating a random rotation matrix

rand_skew =

         0   -0.4114    0.2595
    0.4114         0   -0.4304
   -0.2595    0.4304         0


rot_matrix =

    0.8858   -0.3292    0.3271
    0.4370    0.8289   -0.3492
   -0.1562    0.4523    0.8781

The determinant of the rotation matrix is

ans =

     1

Check whether R*transpose(R) = I

ans =

   8.4303e-17


num_training_geoms =

   153

testing the grad_kangal and grad_phi formulas
numeric derivatives computed using central finite difference approximation

stepsize =

   1.0000e-04

The norm of (numeric_grad_kangal_ABC - analytic_grad_kangal_ABC) is

ans =

   1.0412e-07

For comparison, the norm(numeric_grad_kangal_ABC) is

ans =

   11.3931

For comparison, the norm(analytic_grad_kangal_ABC) is

ans =

   11.3931

The max of abs(numeric_grad_kangal_ABC - analytic_grad_kangal_ABC) is

ans =

   1.0e-07 *

    0.1446    0.1321    0.1445    0.1830    0.7111    0.3700    0.0208    0.0647    0.0434         0         0         0

The norm of (numeric_grad_kangal_BCD - analytic_grad_kangal_BCD) is

ans =

   1.5970e-06

For comparison, the norm(numeric_grad_kangal_BCD) is

ans =

    9.0841

For comparison, the norm(analytic_grad_kangal_BCD) is

ans =

    9.0841

The max of abs(numeric_grad_kangal_BCD - analytic_grad_kangal_BCD) is

ans =

   1.0e-05 *

         0         0         0    0.0060    0.0135    0.0097    0.0442    0.1165    0.0934    0.0049    0.0158    0.0138

The norm of (numeric_grad_phi - analytic_grad_phi) is

ans =

   1.6186e-04

For comparison, the norm(numeric_grad_phi) is

ans =

   56.5066

For comparison, the norm(analytic_grad_phi) is

ans =

   56.5066

The max of abs(numeric_grad_phi - analytic_grad_phi) is

ans =

   1.0e-03 *

    0.0001    0.0008    0.0006    0.0010    0.0181    0.0041    0.0110    0.1571    0.0223    0.0018    0.0212    0.0043


ans =

    'Setting the dihedral force constants and Sinstance to random values'


dihedral_ks =

   -0.3481    0.2943    0.4464   -0.1486   -0.4411    0.4214    0.2772   -0.2508


Sinstance =

     0


stepsize =

   1.0000e-04

Reached a geometry for which both angle ABC and angle BCD are close to linear
Reached a geometry for which angle ABC is close to linear
Reached a geometry for which angle BCD is close to linear
The norm of (numeric_forces - analytic_forces) is

ans =

   6.8384e-07

For comparison, the norm(numeric_forces) is

ans =

   30.8766

For comparison, the norm(analytic_forces) is

ans =

   30.8766

The max of abs(numeric_forces - analytic_forces) is

ans =

   1.0e-06 *

    0.1826    0.2241    0.0596    0.1903    0.2017    0.0338    0.0524    0.0893    0.1640    0.0467    0.0612    0.0957

>> 
