# Supplementary material for: Dihedral–torsion model potentials that include angle-damping factors
Source: RSC Adv. 2025 Mar 7;15(10):7257–306. doi: 10.1039/d4ra08960j (PMC11886958; doi:10.1039/d4ra08960j)
Supplement: RA-015-D4RA08960J-s001 [file RA-015-D4RA08960J-s001.zip › test_derivatives_and_forces/test_ADDT_forces/run10.txt]

ans =

    'loading the test geometries'

generating a random rotation matrix

rand_skew =

         0   -0.2639   -0.4434
    0.2639         0    0.3410
    0.4434   -0.3410         0


rot_matrix =

    0.8711   -0.1742   -0.4593
    0.3206    0.9100    0.2630
    0.3721   -0.3763    0.8485

The determinant of the rotation matrix is

ans =

    1.0000

Check whether R*transpose(R) = I

ans =

   1.7416e-16


num_training_geoms =

   153

testing the grad_kangal and grad_phi formulas
numeric derivatives computed using central finite difference approximation

stepsize =

   1.0000e-04

The norm of (numeric_grad_kangal_ABC - analytic_grad_kangal_ABC) is

ans =

   1.6611e-07

For comparison, the norm(numeric_grad_kangal_ABC) is

ans =

   11.1475

For comparison, the norm(analytic_grad_kangal_ABC) is

ans =

   11.1475

The max of abs(numeric_grad_kangal_ABC - analytic_grad_kangal_ABC) is

ans =

   1.0e-06 *

    0.0110    0.0133    0.0363    0.0427    0.0378    0.1503    0.0065    0.0045    0.0055         0         0         0

The norm of (numeric_grad_kangal_BCD - analytic_grad_kangal_BCD) is

ans =

   3.7912e-06

For comparison, the norm(numeric_grad_kangal_BCD) is

ans =

    9.1853

For comparison, the norm(analytic_grad_kangal_BCD) is

ans =

    9.1853

The max of abs(numeric_grad_kangal_BCD - analytic_grad_kangal_BCD) is

ans =

   1.0e-05 *

         0         0         0    0.0013    0.0281    0.0177    0.0237    0.3112    0.2025    0.0227    0.0523    0.0350

The norm of (numeric_grad_phi - analytic_grad_phi) is

ans =

   2.6258e-04

For comparison, the norm(numeric_grad_phi) is

ans =

   68.5603

For comparison, the norm(analytic_grad_phi) is

ans =

   68.5601

The max of abs(numeric_grad_phi - analytic_grad_phi) is

ans =

   1.0e-03 *

    0.0001    0.0018    0.0037    0.0006    0.0112    0.0238    0.0021    0.0417    0.2528    0.0003    0.0067    0.0435


ans =

    'Setting the dihedral force constants and Sinstance to random values'


dihedral_ks =

    0.2050    0.0383   -0.3686    0.2612   -0.0884    0.2596   -0.3392    0.1638


Sinstance =

    -1


stepsize =

   1.0000e-04

Reached a geometry for which both angle ABC and angle BCD are close to linear
Reached a geometry for which angle ABC is close to linear
Reached a geometry for which angle BCD is close to linear
The norm of (numeric_forces - analytic_forces) is

ans =

   5.3487e-06

For comparison, the norm(numeric_forces) is

ans =

   43.3038

For comparison, the norm(analytic_forces) is

ans =

   43.3038

The max of abs(numeric_forces - analytic_forces) is

ans =

   1.0e-05 *

    0.0076    0.0449    0.0270    0.0076    0.0406    0.0369    0.0136    0.3437    0.0219    0.0145    0.4050    0.0205

>> 
