# Supplementary material for: Dihedral–torsion model potentials that include angle-damping factors
Source: RSC Adv. 2025 Mar 7;15(10):7257–306. doi: 10.1039/d4ra08960j (PMC11886958; doi:10.1039/d4ra08960j)
Supplement: RA-015-D4RA08960J-s001 [file RA-015-D4RA08960J-s001.zip › test_derivatives_and_forces/test_ADDT_forces/run2.txt]

ans =

    'loading the test geometries'

generating a random rotation matrix

rand_skew =

         0   -0.4264    0.3516
    0.4264         0    0.2513
   -0.3516   -0.2513         0


rot_matrix =

    0.8519   -0.4435    0.2784
    0.3578    0.8812    0.3088
   -0.3823   -0.1635    0.9094

The determinant of the rotation matrix is

ans =

    1.0000

Check whether R*transpose(R) = I

ans =

   2.3962e-16


num_training_geoms =

   153

testing the grad_kangal and grad_phi formulas
numeric derivatives computed using central finite difference approximation

stepsize =

   1.0000e-04

The norm of (numeric_grad_kangal_ABC - analytic_grad_kangal_ABC) is

ans =

   9.4326e-08

For comparison, the norm(numeric_grad_kangal_ABC) is

ans =

   11.0394

For comparison, the norm(analytic_grad_kangal_ABC) is

ans =

   11.0394

The max of abs(numeric_grad_kangal_ABC - analytic_grad_kangal_ABC) is

ans =

   1.0e-07 *

    0.2143    0.1049    0.1352    0.2490    0.2069    0.1333    0.0188    0.0236    0.0156         0         0         0

The norm of (numeric_grad_kangal_BCD - analytic_grad_kangal_BCD) is

ans =

   1.1093e-06

For comparison, the norm(numeric_grad_kangal_BCD) is

ans =

    9.2405

For comparison, the norm(analytic_grad_kangal_BCD) is

ans =

    9.2405

The max of abs(numeric_grad_kangal_BCD - analytic_grad_kangal_BCD) is

ans =

   1.0e-05 *

         0         0         0    0.0011    0.0012    0.0103    0.0186    0.0099    0.1054    0.0036    0.0021    0.0164

The norm of (numeric_grad_phi - analytic_grad_phi) is

ans =

   1.1252e-04

For comparison, the norm(numeric_grad_phi) is

ans =

   54.3364

For comparison, the norm(analytic_grad_phi) is

ans =

   54.3364

The max of abs(numeric_grad_phi - analytic_grad_phi) is

ans =

   1.0e-04 *

    0.0005    0.0007    0.0006    0.0123    0.0655    0.1116    0.0918    0.5659    0.9478    0.0103    0.0758    0.1259


ans =

    'Setting the dihedral force constants and Sinstance to random values'


dihedral_ks =

   -0.1852   -0.3911   -0.1505   -0.1266   -0.2121    0.4372    0.4831    0.4148


Sinstance =

    -1


stepsize =

   1.0000e-04

Reached a geometry for which both angle ABC and angle BCD are close to linear
Reached a geometry for which angle ABC is close to linear
Reached a geometry for which angle BCD is close to linear
The norm of (numeric_forces - analytic_forces) is

ans =

   1.6473e-06

For comparison, the norm(numeric_forces) is

ans =

   71.8190

For comparison, the norm(analytic_forces) is

ans =

   71.8190

The max of abs(numeric_forces - analytic_forces) is

ans =

   1.0e-06 *

    0.1626    0.2800    0.1357    0.1669    0.2695    0.1095    0.3399    0.2513    0.6388    0.2809    0.2958    0.6475
