# Supplementary material for: Dihedral–torsion model potentials that include angle-damping factors
Source: RSC Adv. 2025 Mar 7;15(10):7257–306. doi: 10.1039/d4ra08960j (PMC11886958; doi:10.1039/d4ra08960j)
Supplement: RA-015-D4RA08960J-s001 [file RA-015-D4RA08960J-s001.zip › test_derivatives_and_forces/test_ADDT_forces/run3.txt]

ans =

    'loading the test geometries'

generating a random rotation matrix

rand_skew =

         0   -0.4301   -0.1636
    0.4301         0    0.3844
    0.1636   -0.3844         0


rot_matrix =

    0.8972   -0.3743   -0.2342
    0.4353    0.8385    0.3276
    0.0738   -0.3959    0.9153

The determinant of the rotation matrix is

ans =

    1.0000

Check whether R*transpose(R) = I

ans =

   3.1542e-16


num_training_geoms =

   153

testing the grad_kangal and grad_phi formulas
numeric derivatives computed using central finite difference approximation

stepsize =

   1.0000e-04

The norm of (numeric_grad_kangal_ABC - analytic_grad_kangal_ABC) is

ans =

   1.5015e-06

For comparison, the norm(numeric_grad_kangal_ABC) is

ans =

   11.2168

For comparison, the norm(analytic_grad_kangal_ABC) is

ans =

   11.2168

The max of abs(numeric_grad_kangal_ABC - analytic_grad_kangal_ABC) is

ans =

   1.0e-05 *

    0.0011    0.0160    0.0142    0.0096    0.1053    0.1020    0.0020    0.0107    0.0116         0         0         0

The norm of (numeric_grad_kangal_BCD - analytic_grad_kangal_BCD) is

ans =

   3.8208e-06

For comparison, the norm(numeric_grad_kangal_BCD) is

ans =

    9.0657

For comparison, the norm(analytic_grad_kangal_BCD) is

ans =

    9.0657

The max of abs(numeric_grad_kangal_BCD - analytic_grad_kangal_BCD) is

ans =

   1.0e-05 *

         0         0         0    0.0059    0.0590    0.0426    0.0350    0.2972    0.2221    0.0030    0.0215    0.0169

The norm of (numeric_grad_phi - analytic_grad_phi) is

ans =

   5.4780e-04

For comparison, the norm(numeric_grad_phi) is

ans =

   77.8219

For comparison, the norm(analytic_grad_phi) is

ans =

   77.8218

The max of abs(numeric_grad_phi - analytic_grad_phi) is

ans =

   1.0e-03 *

    0.0010    0.0048    0.0091    0.0158    0.0592    0.1583    0.0523    0.1562    0.4907    0.0044    0.0123    0.0369


ans =

    'Setting the dihedral force constants and Sinstance to random values'


dihedral_ks =

   -0.0065    0.2419   -0.0308    0.3873   -0.1407    0.2591   -0.4260   -0.4892


Sinstance =

     0


stepsize =

   1.0000e-04

Reached a geometry for which both angle ABC and angle BCD are close to linear
Reached a geometry for which angle ABC is close to linear
Reached a geometry for which angle BCD is close to linear
The norm of (numeric_forces - analytic_forces) is

ans =

   1.1186e-06

For comparison, the norm(numeric_forces) is

ans =

   40.3827

For comparison, the norm(analytic_forces) is

ans =

   40.3827

The max of abs(numeric_forces - analytic_forces) is

ans =

   1.0e-06 *

    0.1432    0.2100    0.1735    0.1666    0.2508    0.1567    0.0498    0.2182    0.1318    0.0443    0.1698    0.1372
