# Supplementary material for: Dihedral–torsion model potentials that include angle-damping factors
Source: RSC Adv. 2025 Mar 7;15(10):7257–306. doi: 10.1039/d4ra08960j (PMC11886958; doi:10.1039/d4ra08960j)
Supplement: RA-015-D4RA08960J-s001 [file RA-015-D4RA08960J-s001.zip › test_derivatives_and_forces/test_ADDT_forces/run4.txt]

ans =

    'loading the test geometries'

generating a random rotation matrix

rand_skew =

         0    0.0440    0.0208
   -0.0440         0    0.0262
   -0.0208   -0.0262         0


rot_matrix =

    0.9988    0.0437    0.0214
   -0.0443    0.9987    0.0257
   -0.0203   -0.0267    0.9994

The determinant of the rotation matrix is

ans =

    1.0000

Check whether R*transpose(R) = I

ans =

   4.0913e-18


num_training_geoms =

   153

testing the grad_kangal and grad_phi formulas
numeric derivatives computed using central finite difference approximation

stepsize =

   1.0000e-04

The norm of (numeric_grad_kangal_ABC - analytic_grad_kangal_ABC) is

ans =

   9.0562e-08

For comparison, the norm(numeric_grad_kangal_ABC) is

ans =

   10.9189

For comparison, the norm(analytic_grad_kangal_ABC) is

ans =

   10.9189

The max of abs(numeric_grad_kangal_ABC - analytic_grad_kangal_ABC) is

ans =

   1.0e-07 *

    0.1020    0.0696    0.0590    0.1355    0.4056    0.4765    0.0132    0.0671    0.0712         0         0         0

The norm of (numeric_grad_kangal_BCD - analytic_grad_kangal_BCD) is

ans =

   3.8336e-07

For comparison, the norm(numeric_grad_kangal_BCD) is

ans =

    9.2381

For comparison, the norm(analytic_grad_kangal_BCD) is

ans =

    9.2381

The max of abs(numeric_grad_kangal_BCD - analytic_grad_kangal_BCD) is

ans =

   1.0e-06 *

         0         0         0    0.0091    0.0241    0.0158    0.0590    0.2123    0.2247    0.0092    0.0300    0.0440

The norm of (numeric_grad_phi - analytic_grad_phi) is

ans =

   1.4851e-05

For comparison, the norm(numeric_grad_phi) is

ans =

   41.9471

For comparison, the norm(analytic_grad_phi) is

ans =

   41.9471

The max of abs(numeric_grad_phi - analytic_grad_phi) is

ans =

   1.0e-04 *

    0.0024    0.0006    0.0063    0.0030    0.0129    0.0042    0.0204    0.1346    0.0253    0.0043    0.0216    0.0058


ans =

    'Setting the dihedral force constants and Sinstance to random values'


dihedral_ks =

   -0.3373    0.0695    0.2005    0.1915    0.3692   -0.4683   -0.4395    0.0258


Sinstance =

     0


stepsize =

   1.0000e-04

Reached a geometry for which both angle ABC and angle BCD are close to linear
Reached a geometry for which angle ABC is close to linear
Reached a geometry for which angle BCD is close to linear
The norm of (numeric_forces - analytic_forces) is

ans =

   1.4442e-06

For comparison, the norm(numeric_forces) is

ans =

   20.6777

For comparison, the norm(analytic_forces) is

ans =

   20.6777

The max of abs(numeric_forces - analytic_forces) is

ans =

   1.0e-06 *

    0.3522    0.0872    0.6516    0.2345    0.1088    0.6262    0.2445    0.0813    0.6842    0.5432    0.0545    0.8594

>> 
