# Supplementary material for: Dihedral–torsion model potentials that include angle-damping factors
Source: RSC Adv. 2025 Mar 7;15(10):7257–306. doi: 10.1039/d4ra08960j (PMC11886958; doi:10.1039/d4ra08960j)
Supplement: RA-015-D4RA08960J-s001 [file RA-015-D4RA08960J-s001.zip › test_derivatives_and_forces/test_ADDT_forces/run5.txt]

ans =

    'loading the test geometries'

generating a random rotation matrix

rand_skew =

         0    0.0346    0.2013
   -0.0346         0   -0.1617
   -0.2013    0.1617         0


rot_matrix =

    0.9793    0.0504    0.1962
   -0.0181    0.9864   -0.1633
   -0.2018    0.1564    0.9669

The determinant of the rotation matrix is

ans =

     1

Check whether R*transpose(R) = I

ans =

   1.9369e-16


num_training_geoms =

   153

testing the grad_kangal and grad_phi formulas
numeric derivatives computed using central finite difference approximation

stepsize =

   1.0000e-04

The norm of (numeric_grad_kangal_ABC - analytic_grad_kangal_ABC) is

ans =

   8.6160e-08

For comparison, the norm(numeric_grad_kangal_ABC) is

ans =

   10.9159

For comparison, the norm(analytic_grad_kangal_ABC) is

ans =

   10.9159

The max of abs(numeric_grad_kangal_ABC - analytic_grad_kangal_ABC) is

ans =

   1.0e-07 *

    0.1018    0.0657    0.0372    0.1257    0.5157    0.2722    0.0155    0.0771    0.0470         0         0         0

The norm of (numeric_grad_kangal_BCD - analytic_grad_kangal_BCD) is

ans =

   3.0105e-07

For comparison, the norm(numeric_grad_kangal_BCD) is

ans =

    8.9522

For comparison, the norm(analytic_grad_kangal_BCD) is

ans =

    8.9522

The max of abs(numeric_grad_kangal_BCD - analytic_grad_kangal_BCD) is

ans =

   1.0e-06 *

         0         0         0    0.0050    0.0190    0.0108    0.0293    0.1734    0.1177    0.0076    0.0261    0.0199

The norm of (numeric_grad_phi - analytic_grad_phi) is

ans =

   4.1478e-06

For comparison, the norm(numeric_grad_phi) is

ans =

   41.4399

For comparison, the norm(analytic_grad_phi) is

ans =

   41.4399

The max of abs(numeric_grad_phi - analytic_grad_phi) is

ans =

   1.0e-05 *

    0.0783    0.0076    0.0171    0.0917    0.0436    0.0499    0.0597    0.2215    0.2199    0.0902    0.0322    0.0369


ans =

    'Setting the dihedral force constants and Sinstance to random values'


dihedral_ks =

    0.1653   -0.3324   -0.0437   -0.1401   -0.3825   -0.2344    0.2468    0.1091


Sinstance =

     0


stepsize =

   1.0000e-04

Reached a geometry for which both angle ABC and angle BCD are close to linear
Reached a geometry for which angle ABC is close to linear
Reached a geometry for which angle BCD is close to linear
The norm of (numeric_forces - analytic_forces) is

ans =

   5.6507e-07

For comparison, the norm(numeric_forces) is

ans =

   23.7627

For comparison, the norm(analytic_forces) is

ans =

   23.7627

The max of abs(numeric_forces - analytic_forces) is

ans =

   1.0e-06 *

    0.0718    0.1209    0.0542    0.2245    0.1217    0.0353    0.0556    0.0702    0.1103    0.2464    0.0462    0.0970

>> 
