# Supplementary material for: Dihedral–torsion model potentials that include angle-damping factors
Source: RSC Adv. 2025 Mar 7;15(10):7257–306. doi: 10.1039/d4ra08960j (PMC11886958; doi:10.1039/d4ra08960j)
Supplement: RA-015-D4RA08960J-s001 [file RA-015-D4RA08960J-s001.zip › test_derivatives_and_forces/test_ADDT_forces/run6.txt]

ans =

    'loading the test geometries'

generating a random rotation matrix

rand_skew =

         0   -0.1497   -0.0248
    0.1497         0   -0.1355
    0.0248    0.1355         0


rot_matrix =

    0.9885   -0.1503   -0.0145
    0.1470    0.9797   -0.1364
    0.0347    0.1327    0.9905

The determinant of the rotation matrix is

ans =

     1

Check whether R*transpose(R) = I

ans =

   1.1274e-16


num_training_geoms =

   153

testing the grad_kangal and grad_phi formulas
numeric derivatives computed using central finite difference approximation

stepsize =

   1.0000e-04

The norm of (numeric_grad_kangal_ABC - analytic_grad_kangal_ABC) is

ans =

   1.6233e-07

For comparison, the norm(numeric_grad_kangal_ABC) is

ans =

   10.8250

For comparison, the norm(analytic_grad_kangal_ABC) is

ans =

   10.8250

The max of abs(numeric_grad_kangal_ABC - analytic_grad_kangal_ABC) is

ans =

   1.0e-06 *

    0.0061    0.0234    0.0122    0.0134    0.0822    0.1183    0.0016    0.0084    0.0195         0         0         0

The norm of (numeric_grad_kangal_BCD - analytic_grad_kangal_BCD) is

ans =

   1.4671e-06

For comparison, the norm(numeric_grad_kangal_BCD) is

ans =

    9.1625

For comparison, the norm(analytic_grad_kangal_BCD) is

ans =

    9.1625

The max of abs(numeric_grad_kangal_BCD - analytic_grad_kangal_BCD) is

ans =

   1.0e-05 *

         0         0         0    0.0008    0.0121    0.0144    0.0018    0.0926    0.1087    0.0010    0.0112    0.0129

The norm of (numeric_grad_phi - analytic_grad_phi) is

ans =

   7.8073e-05

For comparison, the norm(numeric_grad_phi) is

ans =

   51.2264

For comparison, the norm(analytic_grad_phi) is

ans =

   51.2264

The max of abs(numeric_grad_phi - analytic_grad_phi) is

ans =

   1.0e-04 *

    0.0008    0.0023    0.0026    0.0014    0.0904    0.0600    0.0141    0.6662    0.3795    0.0032    0.0801    0.0446


ans =

    'Setting the dihedral force constants and Sinstance to random values'


dihedral_ks =

    0.2030    0.4496   -0.4578   -0.3848    0.1410    0.2775   -0.4519    0.1841


Sinstance =

     0


stepsize =

   1.0000e-04

Reached a geometry for which both angle ABC and angle BCD are close to linear
Reached a geometry for which angle ABC is close to linear
Reached a geometry for which angle BCD is close to linear
The norm of (numeric_forces - analytic_forces) is

ans =

   1.2694e-06

For comparison, the norm(numeric_forces) is

ans =

   46.7302

For comparison, the norm(analytic_forces) is

ans =

   46.7302

The max of abs(numeric_forces - analytic_forces) is

ans =

   1.0e-06 *

    0.1896    0.2115    0.1349    0.1434    0.1744    0.1258    0.2484    0.1914    0.2765    0.1421    0.1936    0.3345

>> 
