# Supplementary material for: Dihedral–torsion model potentials that include angle-damping factors
Source: RSC Adv. 2025 Mar 7;15(10):7257–306. doi: 10.1039/d4ra08960j (PMC11886958; doi:10.1039/d4ra08960j)
Supplement: RA-015-D4RA08960J-s001 [file RA-015-D4RA08960J-s001.zip › test_derivatives_and_forces/test_ADDT_forces/run7.txt]

ans =

    'loading the test geometries'

generating a random rotation matrix

rand_skew =

         0    0.2676   -0.1385
   -0.2676         0   -0.3014
    0.1385    0.3014         0


rot_matrix =

    0.9553    0.2390   -0.1741
   -0.2801    0.9200   -0.2741
    0.0946    0.3106    0.9458

The determinant of the rotation matrix is

ans =

     1

Check whether R*transpose(R) = I

ans =

   6.1749e-17


num_training_geoms =

   153

testing the grad_kangal and grad_phi formulas
numeric derivatives computed using central finite difference approximation

stepsize =

   1.0000e-04

The norm of (numeric_grad_kangal_ABC - analytic_grad_kangal_ABC) is

ans =

   5.3888e-07

For comparison, the norm(numeric_grad_kangal_ABC) is

ans =

   11.1522

For comparison, the norm(analytic_grad_kangal_ABC) is

ans =

   11.1522

The max of abs(numeric_grad_kangal_ABC - analytic_grad_kangal_ABC) is

ans =

   1.0e-06 *

    0.0117    0.0778    0.0384    0.0209    0.4487    0.2168    0.0013    0.0395    0.0336         0         0         0

The norm of (numeric_grad_kangal_BCD - analytic_grad_kangal_BCD) is

ans =

   2.8693e-07

For comparison, the norm(numeric_grad_kangal_BCD) is

ans =

    9.1084

For comparison, the norm(analytic_grad_kangal_BCD) is

ans =

    9.1084

The max of abs(numeric_grad_kangal_BCD - analytic_grad_kangal_BCD) is

ans =

   1.0e-06 *

         0         0         0    0.0046    0.0134    0.0086    0.0564    0.1626    0.0707    0.0181    0.0301    0.0196

The norm of (numeric_grad_phi - analytic_grad_phi) is

ans =

   2.0526e-05

For comparison, the norm(numeric_grad_phi) is

ans =

   42.2877

For comparison, the norm(analytic_grad_phi) is

ans =

   42.2877

The max of abs(numeric_grad_phi - analytic_grad_phi) is

ans =

   1.0e-04 *

    0.0006    0.0076    0.0318    0.0020    0.0420    0.1869    0.0105    0.0276    0.0573    0.0020    0.0069    0.0073


ans =

    'Setting the dihedral force constants and Sinstance to random values'


dihedral_ks =

    0.1254   -0.0225   -0.1666    0.3935   -0.1390    0.0439   -0.3155    0.4647


Sinstance =

     1


stepsize =

   1.0000e-04

Reached a geometry for which both angle ABC and angle BCD are close to linear
Reached a geometry for which angle ABC is close to linear
Reached a geometry for which angle BCD is close to linear
The norm of (numeric_forces - analytic_forces) is

ans =

   1.7821e-06

For comparison, the norm(numeric_forces) is

ans =

   57.9709

For comparison, the norm(analytic_forces) is

ans =

   57.9709

The max of abs(numeric_forces - analytic_forces) is

ans =

   1.0e-06 *

    0.0726    0.4393    0.1148    0.1013    0.4785    0.1474    0.1227    0.2417    0.2967    0.1156    0.1685    0.2437

>> 
