# Supplementary material for: Dihedral–torsion model potentials that include angle-damping factors
Source: RSC Adv. 2025 Mar 7;15(10):7257–306. doi: 10.1039/d4ra08960j (PMC11886958; doi:10.1039/d4ra08960j)
Supplement: RA-015-D4RA08960J-s001 [file RA-015-D4RA08960J-s001.zip › test_derivatives_and_forces/test_ADDT_forces/run8.txt]

ans =

    'loading the test geometries'

generating a random rotation matrix

rand_skew =

         0   -0.2886    0.0169
    0.2886         0   -0.4489
   -0.0169    0.4489         0


rot_matrix =

    0.9592   -0.2713    0.0794
    0.2788    0.8610   -0.4255
    0.0471    0.4302    0.9015

The determinant of the rotation matrix is

ans =

     1

Check whether R*transpose(R) = I

ans =

   2.7082e-16


num_training_geoms =

   153

testing the grad_kangal and grad_phi formulas
numeric derivatives computed using central finite difference approximation

stepsize =

   1.0000e-04

The norm of (numeric_grad_kangal_ABC - analytic_grad_kangal_ABC) is

ans =

   1.0870e-07

For comparison, the norm(numeric_grad_kangal_ABC) is

ans =

   11.0997

For comparison, the norm(analytic_grad_kangal_ABC) is

ans =

   11.0997

The max of abs(numeric_grad_kangal_ABC - analytic_grad_kangal_ABC) is

ans =

   1.0e-07 *

    0.1135    0.1279    0.0597    0.1749    0.5189    0.1815    0.0377    0.0543    0.0388         0         0         0

The norm of (numeric_grad_kangal_BCD - analytic_grad_kangal_BCD) is

ans =

   2.7288e-07

For comparison, the norm(numeric_grad_kangal_BCD) is

ans =

    9.0297

For comparison, the norm(analytic_grad_kangal_BCD) is

ans =

    9.0297

The max of abs(numeric_grad_kangal_BCD - analytic_grad_kangal_BCD) is

ans =

   1.0e-06 *

         0         0         0    0.0172    0.0159    0.0172    0.0372    0.1555    0.0942    0.0072    0.0259    0.0077

The norm of (numeric_grad_phi - analytic_grad_phi) is

ans =

   2.0512e-05

For comparison, the norm(numeric_grad_phi) is

ans =

   45.5882

For comparison, the norm(analytic_grad_phi) is

ans =

   45.5882

The max of abs(numeric_grad_phi - analytic_grad_phi) is

ans =

   1.0e-04 *

    0.0005    0.0003    0.0005    0.0023    0.0223    0.0582    0.0132    0.1159    0.1669    0.0018    0.0141    0.0044


ans =

    'Setting the dihedral force constants and Sinstance to random values'


dihedral_ks =

    0.2660    0.3349   -0.1979   -0.0944    0.4322   -0.2986    0.2686    0.1293


Sinstance =

    -1


stepsize =

   1.0000e-04

Reached a geometry for which both angle ABC and angle BCD are close to linear
Reached a geometry for which angle ABC is close to linear
Reached a geometry for which angle BCD is close to linear
The norm of (numeric_forces - analytic_forces) is

ans =

   5.8496e-07

For comparison, the norm(numeric_forces) is

ans =

   32.0788

For comparison, the norm(analytic_forces) is

ans =

   32.0788

The max of abs(numeric_forces - analytic_forces) is

ans =

   1.0e-06 *

    0.0817    0.0822    0.0720    0.1033    0.1022    0.0485    0.0481    0.0864    0.1597    0.0533    0.0676    0.1230

>> 
