# Supplementary material for: Dihedral–torsion model potentials that include angle-damping factors
Source: RSC Adv. 2025 Mar 7;15(10):7257–306. doi: 10.1039/d4ra08960j (PMC11886958; doi:10.1039/d4ra08960j)
Supplement: RA-015-D4RA08960J-s001 [file RA-015-D4RA08960J-s001.zip › test_derivatives_and_forces/test_ADDT_forces/run9.txt]

ans =

    'loading the test geometries'

generating a random rotation matrix

rand_skew =

         0   -0.1122   -0.2438
    0.1122         0    0.3967
    0.2438   -0.3967         0


rot_matrix =

    0.9647   -0.0605   -0.2565
    0.1554    0.9166    0.3682
    0.2128   -0.3951    0.8937

The determinant of the rotation matrix is

ans =

     1

Check whether R*transpose(R) = I

ans =

   1.2350e-16


num_training_geoms =

   153

testing the grad_kangal and grad_phi formulas
numeric derivatives computed using central finite difference approximation

stepsize =

   1.0000e-04

The norm of (numeric_grad_kangal_ABC - analytic_grad_kangal_ABC) is

ans =

   1.1033e-07

For comparison, the norm(numeric_grad_kangal_ABC) is

ans =

   11.2087

For comparison, the norm(analytic_grad_kangal_ABC) is

ans =

   11.2087

The max of abs(numeric_grad_kangal_ABC - analytic_grad_kangal_ABC) is

ans =

   1.0e-07 *

    0.1223    0.2446    0.1268    0.1525    0.6652    0.3421    0.0377    0.0489    0.0813         0         0         0

The norm of (numeric_grad_kangal_BCD - analytic_grad_kangal_BCD) is

ans =

   4.4965e-07

For comparison, the norm(numeric_grad_kangal_BCD) is

ans =

    8.9008

For comparison, the norm(analytic_grad_kangal_BCD) is

ans =

    8.9008

The max of abs(numeric_grad_kangal_BCD - analytic_grad_kangal_BCD) is

ans =

   1.0e-06 *

         0         0         0    0.0095    0.0173    0.0089    0.1194    0.3039    0.1298    0.0248    0.0721    0.0366

The norm of (numeric_grad_phi - analytic_grad_phi) is

ans =

   1.3380e-05

For comparison, the norm(numeric_grad_phi) is

ans =

   45.6734

For comparison, the norm(analytic_grad_phi) is

ans =

   45.6734

The max of abs(numeric_grad_phi - analytic_grad_phi) is

ans =

   1.0e-05 *

    0.0106    0.0094    0.0530    0.0745    0.1015    0.3407    0.4962    0.9983    0.2998    0.1002    0.2338    0.0543


ans =

    'Setting the dihedral force constants and Sinstance to random values'


dihedral_ks =

   -0.3137    0.3260   -0.1953    0.0568    0.3905    0.3769   -0.0890   -0.4344


Sinstance =

     1


stepsize =

   1.0000e-04

Reached a geometry for which both angle ABC and angle BCD are close to linear
Reached a geometry for which angle ABC is close to linear
Reached a geometry for which angle BCD is close to linear
The norm of (numeric_forces - analytic_forces) is

ans =

   1.4131e-06

For comparison, the norm(numeric_forces) is

ans =

   38.4765

For comparison, the norm(analytic_forces) is

ans =

   38.4765

The max of abs(numeric_forces - analytic_forces) is

ans =

   1.0e-06 *

    0.0715    0.4540    0.0684    0.1087    0.4295    0.0676    0.0498    0.1430    0.4630    0.0778    0.2486    0.4407

>> 
