# Supplementary material for: Dihedral–torsion model potentials that include angle-damping factors
Source: RSC Adv. 2025 Mar 7;15(10):7257–306. doi: 10.1039/d4ra08960j (PMC11886958; doi:10.1039/d4ra08960j)
Supplement: RA-015-D4RA08960J-s001 [file RA-015-D4RA08960J-s001.zip › test_derivatives_and_forces/test_ADLD_forces/calc_ADLD_forces.m]

function [concatenated] = calc_ADLD_forces(geom,k_plus_cos,k_minus_cos,k_sin,Sinstance)
%CALC_ADLD_FORCES Summary of this function goes here
%   Detailed explanation goes here
% XYZ coordinates of the atoms
XYZ_A = geom(1,:);
XYZ_B = geom(2,:);
XYZ_C = geom(3,:);
XYZ_D = geom(4,:);
phi = compute_dihedral_value(XYZ_A, XYZ_B, XYZ_C, XYZ_D);
% compute the kangals
kangal_ABC = compute_kangal(XYZ_A, XYZ_B, XYZ_C);
kangal_BCD = compute_kangal(XYZ_B, XYZ_C, XYZ_D);
% compute the angle-damping factors
K=2.815891616117388; % constant for tanh angle-damping function
tanh_K=tanh(K);
P1_ABC = (kangal_ABC + 3*kangal_ABC^3)/4;
P1_BCD = (kangal_BCD + 3*kangal_BCD^3)/4;   
f1ABC = tanh(K*P1_ABC)/tanh_K;
f1BCD = tanh(K*P1_BCD)/tanh_K;
%
P2_ABC = (3*kangal_ABC^2 + kangal_ABC^4)/4;
P2_BCD = (3*kangal_BCD^2 + kangal_BCD^4)/4;   
f2ABC = tanh(K*P2_ABC)/tanh_K;
f2BCD = tanh(K*P2_BCD)/tanh_K;
% Derivatives of the polynomials
dP1_ABC = (1 + 9*kangal_ABC^2)/4;
dP1_BCD = (1 + 9*kangal_BCD^2)/4;
dP2_ABC = (3*kangal_ABC + 2*kangal_ABC^3)/2;
dP2_BCD = (3*kangal_BCD + 2*kangal_BCD^3)/2;
% Derivatives of the angle-damping factors
Deriv_f1ABC = K*(1 - (f1ABC*tanh_K)^2)*dP1_ABC/tanh_K;
Deriv_f1BCD = K*(1 - (f1BCD*tanh_K)^2)*dP1_BCD/tanh_K;
Deriv_f2ABC = K*(1 - (f2ABC*tanh_K)^2)*dP2_ABC/tanh_K;
Deriv_f2BCD = K*(1 - (f2BCD*tanh_K)^2)*dP2_BCD/tanh_K;
% The below are needed if one of the angles is close to linear
RAB_vec = XYZ_B - XYZ_A;
RBC_vec = XYZ_C - XYZ_B; 
RCD_vec = XYZ_D - XYZ_C;
RAB_mag = norm(RAB_vec);
RBC_mag = norm(RBC_vec);
RCD_mag = norm(RCD_vec);
RAB_hat = RAB_vec/RAB_mag;
RBC_hat = RBC_vec/RBC_mag; 
RCD_hat = RCD_vec/RCD_mag; 
%
Q1 = f1ABC*f1BCD;
Q2 = Q1*Q1;
Q3 = f2ABC*f2BCD*f1ABC*f1BCD;
Q4 = (f2ABC*f2BCD)^2;
ADLD_offset1 = 0.5*(f1ABC^2 + f1BCD^2);
% Note: ADLD_offset2 = Q2;
ADLD_offset3 = 0.5*((f1ABC^2)*(f2BCD^2) + (f1BCD^2)*(f2ABC^2));
% Note: ADLD_offset4 = Q4;
% compute some needed derivatives
dQ1_dkangal_ABC = f1BCD*Deriv_f1ABC;
dQ1_dkangal_BCD = f1ABC*Deriv_f1BCD;
dADLD_offset1_dkangal_ABC = f1ABC*Deriv_f1ABC;
dADLD_offset1_dkangal_BCD = f1BCD*Deriv_f1BCD;
% 
temp_array=calc_grad_kangals_and_phi(geom);
if ((kangal_ABC > 0.001) && (kangal_BCD > 0.001))
    % compute dU_ADDT/dphi
    dU_dphi = 0.0;
    dU_dphi = dU_dphi + Q1*(k_minus_cos(1) - k_plus_cos(1))*sin(phi);
    dU_dphi = dU_dphi + 2*Q2*(k_minus_cos(2) - k_plus_cos(2))*sin(2*phi);
    dU_dphi = dU_dphi + 3*Q3*(k_minus_cos(3) - k_plus_cos(3))*sin(3*phi);
    dU_dphi = dU_dphi + 4*Q4*(k_minus_cos(4) - k_plus_cos(4))*sin(4*phi);
    dU_dphi = dU_dphi + Q1*k_sin(1)*Sinstance*cos(phi);
    dU_dphi = dU_dphi + 2*Q2*k_sin(2)*Sinstance*cos(2*phi);
    dU_dphi = dU_dphi + 3*Q3*k_sin(3)*Sinstance*cos(3*phi);
    dU_dphi = dU_dphi + 4*Q4*k_sin(4)*Sinstance*cos(4*phi);
    % compute some needed derivatives
    dQ2_dkangal_ABC = 2*f1ABC*(f1BCD^2)*Deriv_f1ABC;
    dQ3_dkangal_ABC = Deriv_f2ABC*f2BCD*f1ABC*f1BCD + f2ABC*f2BCD*Deriv_f1ABC*f1BCD;
    dQ4_dkangal_ABC = 2*f2ABC*(f2BCD^2)*Deriv_f2ABC;
    dQ2_dkangal_BCD = 2*f1BCD*(f1ABC^2)*Deriv_f1BCD;
    dQ3_dkangal_BCD = f2ABC*Deriv_f2BCD*f1ABC*f1BCD + f2ABC*f2BCD*f1ABC*Deriv_f1BCD;
    dQ4_dkangal_BCD = 2*f2BCD*(f2ABC^2)*Deriv_f2BCD;
    dADLD_offset3_dkangal_ABC = (f1ABC*Deriv_f1ABC)*(f2BCD^2) + (f1BCD^2)*(f2ABC*Deriv_f2ABC);
    dADLD_offset3_dkangal_BCD = (f1ABC^2)*(f2BCD*Deriv_f2BCD) + (f1BCD*Deriv_f1BCD)*(f2ABC^2);
    % compute dU_ADDT_dkangal_ABC
    dU_ADDT_dkangal_ABC = 0.0;
    dU_ADDT_dkangal_ABC = dU_ADDT_dkangal_ABC + (k_plus_cos(1) + k_minus_cos(1))*dADLD_offset1_dkangal_ABC + (k_plus_cos(1) - k_minus_cos(1))*dQ1_dkangal_ABC*cos(phi);
    dU_ADDT_dkangal_ABC = dU_ADDT_dkangal_ABC + (k_plus_cos(2) + k_minus_cos(2))*dQ2_dkangal_ABC + (k_plus_cos(2) - k_minus_cos(2))*dQ2_dkangal_ABC*cos(2*phi);
    dU_ADDT_dkangal_ABC = dU_ADDT_dkangal_ABC + (k_plus_cos(3) + k_minus_cos(3))*dADLD_offset3_dkangal_ABC + (k_plus_cos(3) - k_minus_cos(3))*dQ3_dkangal_ABC*cos(3*phi);
    dU_ADDT_dkangal_ABC = dU_ADDT_dkangal_ABC + (k_plus_cos(4) + k_minus_cos(4))*dQ4_dkangal_ABC + (k_plus_cos(4) - k_minus_cos(4))*dQ4_dkangal_ABC*cos(4*phi);
    dU_ADDT_dkangal_ABC = dU_ADDT_dkangal_ABC + k_sin(1)*Sinstance*dQ1_dkangal_ABC*sin(phi);
    dU_ADDT_dkangal_ABC = dU_ADDT_dkangal_ABC + k_sin(2)*Sinstance*dQ2_dkangal_ABC*sin(2*phi);
    dU_ADDT_dkangal_ABC = dU_ADDT_dkangal_ABC + k_sin(3)*Sinstance*dQ3_dkangal_ABC*sin(3*phi);
    dU_ADDT_dkangal_ABC = dU_ADDT_dkangal_ABC + k_sin(4)*Sinstance*dQ4_dkangal_ABC*sin(4*phi);
    % compute dU_ADDT_dkangal_BCD
    dU_ADDT_dkangal_BCD = 0.0;
    dU_ADDT_dkangal_BCD = dU_ADDT_dkangal_BCD + (k_plus_cos(1) + k_minus_cos(1))*dADLD_offset1_dkangal_BCD + (k_plus_cos(1) - k_minus_cos(1))*dQ1_dkangal_BCD*cos(phi);
    dU_ADDT_dkangal_BCD = dU_ADDT_dkangal_BCD + (k_plus_cos(2) + k_minus_cos(2))*dQ2_dkangal_BCD + (k_plus_cos(2) - k_minus_cos(2))*dQ2_dkangal_BCD*cos(2*phi);
    dU_ADDT_dkangal_BCD = dU_ADDT_dkangal_BCD + (k_plus_cos(3) + k_minus_cos(3))*dADLD_offset3_dkangal_BCD + (k_plus_cos(3) - k_minus_cos(3))*dQ3_dkangal_BCD*cos(3*phi);
    dU_ADDT_dkangal_BCD = dU_ADDT_dkangal_BCD + (k_plus_cos(4) + k_minus_cos(4))*dQ4_dkangal_BCD + (k_plus_cos(4) - k_minus_cos(4))*dQ4_dkangal_BCD*cos(4*phi);
    dU_ADDT_dkangal_BCD = dU_ADDT_dkangal_BCD + k_sin(1)*Sinstance*dQ1_dkangal_BCD*sin(phi);
    dU_ADDT_dkangal_BCD = dU_ADDT_dkangal_BCD + k_sin(2)*Sinstance*dQ2_dkangal_BCD*sin(2*phi);
    dU_ADDT_dkangal_BCD = dU_ADDT_dkangal_BCD + k_sin(3)*Sinstance*dQ3_dkangal_BCD*sin(3*phi);
    dU_ADDT_dkangal_BCD = dU_ADDT_dkangal_BCD + k_sin(4)*Sinstance*dQ4_dkangal_BCD*sin(4*phi);    
    % put it altogether
    concatenated = -(temp_array(1,:)*dU_ADDT_dkangal_ABC + temp_array(2,:)*dU_ADDT_dkangal_BCD + temp_array(3,:)*dU_dphi);    
elseif (kangal_BCD > 0.001)
    display('Reached a geometry for which angle ABC is close to linear');
    rho = sqrt((k_plus_cos(1) - k_minus_cos(1))^2 + (Sinstance*k_sin(1))^2);
    psi = atan2(-Sinstance*k_sin(1),(k_minus_cos(1) - k_plus_cos(1)));
    u_vec = -cross(RBC_vec,RCD_vec);
    u_mag = norm(u_vec);
    u_hat = u_vec/u_mag;
    v_vec = RCD_vec - RBC_hat*dot(RCD_vec,RBC_hat);
    v_mag = norm(v_vec);
    v_hat = v_vec/v_mag;
    Force_A_mag = rho*f1BCD*K/(8*tanh_K*RAB_mag);
    Force_A_vec = Force_A_mag*(v_hat*cos(psi) + u_hat*sin(psi));
    gradD_kangal_BCD(:) = temp_array(2,10:12);
    Force_D_vec = -(k_plus_cos(1) + k_minus_cos(1))*f1BCD*Deriv_f1BCD*gradD_kangal_BCD;
    gradC_kangal_BCD(:) = temp_array(2,7:9);
    Force_C_vec = Force_A_vec*RAB_mag/RBC_mag - (k_plus_cos(1) + k_minus_cos(1))*f1BCD*Deriv_f1BCD*gradC_kangal_BCD;
    Force_B_vec = -(Force_A_vec + Force_C_vec + Force_D_vec);
    concatenated = [Force_A_vec(1), Force_A_vec(2), Force_A_vec(3), Force_B_vec(1), Force_B_vec(2), Force_B_vec(3), Force_C_vec(1), Force_C_vec(2), Force_C_vec(3), Force_D_vec(1), Force_D_vec(2), Force_D_vec(3)];
elseif (kangal_ABC > 0.001)
    display('Reached a geometry for which angle BCD is close to linear');
    rho = sqrt((k_plus_cos(1) - k_minus_cos(1))^2 + (Sinstance*k_sin(1))^2);
    psi = atan2(-Sinstance*k_sin(1),(k_minus_cos(1) - k_plus_cos(1)));
    t_vec = -cross(RAB_vec,RBC_vec);
    t_mag = norm(t_vec);
    t_hat = t_vec/t_mag;
    w_vec = -RAB_vec + RBC_hat*dot(RAB_vec,RBC_hat);
    w_mag = norm(w_vec);
    w_hat = w_vec/w_mag;
    Force_D_mag = rho*f1ABC*K/(8*tanh_K*RCD_mag);
    Force_D_vec = Force_D_mag*(w_hat*cos(psi) - t_hat*sin(psi));
    gradA_kangal_ABC(:) =  temp_array(1,1:3);
    Force_A_vec = -(k_plus_cos(1) + k_minus_cos(1))*f1ABC*Deriv_f1ABC*gradA_kangal_ABC;
    gradB_kangal_ABC(:) =  temp_array(1,4:6);   
    Force_B_vec = Force_D_vec*RCD_mag/RBC_mag - (k_plus_cos(1) + k_minus_cos(1))*f1ABC*Deriv_f1ABC*gradB_kangal_ABC; 
    Force_C_vec = -(Force_A_vec + Force_B_vec + Force_D_vec);
    concatenated = [Force_A_vec(1), Force_A_vec(2), Force_A_vec(3), Force_B_vec(1), Force_B_vec(2), Force_B_vec(3), Force_C_vec(1), Force_C_vec(2), Force_C_vec(3), Force_D_vec(1), Force_D_vec(2), Force_D_vec(3)];
else
    display('Reached a geometry for which both angle ABC and angle BCD are close to linear');
    concatenated = [0.0, 0.0, 0.0, 0.0, 0.0, 0.0, 0.0, 0.0, 0.0, 0.0, 0.0, 0.0];
end


end
