# Supplementary material for: Dihedral–torsion model potentials that include angle-damping factors
Source: RSC Adv. 2025 Mar 7;15(10):7257–306. doi: 10.1039/d4ra08960j (PMC11886958; doi:10.1039/d4ra08960j)
Supplement: RA-015-D4RA08960J-s001 [file RA-015-D4RA08960J-s001.zip › test_derivatives_and_forces/test_ADLD_forces/calc_ADLD_potential.m]

function potential = calc_ADLD_potential(geom,k_plus_cos,k_minus_cos,k_sin,Sinstance)
%CALC_ADLD_POTENTIAL Summary of this function goes here
%   Detailed explanation goes here
% XYZ coordinates of the atoms
XYZ_A = geom(1,:);
XYZ_B = geom(2,:);
XYZ_C = geom(3,:);
XYZ_D = geom(4,:);
phi = compute_dihedral_value(XYZ_A, XYZ_B, XYZ_C, XYZ_D);
% compute the kangals
kangal_ABC = compute_kangal(XYZ_A, XYZ_B, XYZ_C);
kangal_BCD = compute_kangal(XYZ_B, XYZ_C, XYZ_D);
% compute the angle-damping factors
K=2.815891616117388; % constant for tanh angle-damping function
tanh_K=tanh(K);
P1_ABC = (kangal_ABC + 3*kangal_ABC^3)/4;
P1_BCD = (kangal_BCD + 3*kangal_BCD^3)/4;
f1ABC = tanh(K*P1_ABC)/tanh_K;
f1BCD = tanh(K*P1_BCD)/tanh_K;
%
P2_ABC = (3*kangal_ABC^2 + kangal_ABC^4)/4;
P2_BCD = (3*kangal_BCD^2 + kangal_BCD^4)/4;   
f2ABC = tanh(K*P2_ABC)/tanh_K;
f2BCD = tanh(K*P2_BCD)/tanh_K;
%
Q1 = f1ABC*f1BCD;
Q2 = Q1*Q1;
Q3 = f2ABC*f2BCD*f1ABC*f1BCD;
Q4 = (f2ABC*f2BCD)^2;
ADLD_offset1 = 0.5*(f1ABC^2 + f1BCD^2);
% Note: ADLD_offset2 = Q2;
ADLD_offset3 = 0.5*((f1ABC^2)*(f2BCD^2) + (f1BCD^2)*(f2ABC^2));
% Note: ADLD_offset4 = Q4;
% compute the ADLD potential
potential = 0.0;
potential = potential + (k_plus_cos(1) + k_minus_cos(1))*ADLD_offset1 + (k_plus_cos(1) - k_minus_cos(1))*Q1*cos(phi);
potential = potential + (k_plus_cos(2) + k_minus_cos(2))*Q2 + (k_plus_cos(2) - k_minus_cos(2))*Q2*cos(2*phi);
potential = potential + (k_plus_cos(3) + k_minus_cos(3))*ADLD_offset3 + (k_plus_cos(3) - k_minus_cos(3))*Q3*cos(3*phi);
potential = potential + (k_plus_cos(4) + k_minus_cos(4))*Q4 + (k_plus_cos(4) - k_minus_cos(4))*Q4*cos(4*phi);
potential = potential + k_sin(1)*Sinstance*Q1*sin(phi);
potential = potential + k_sin(2)*Sinstance*Q2*sin(2*phi);
potential = potential + k_sin(3)*Sinstance*Q3*sin(3*phi);
potential = potential + k_sin(4)*Sinstance*Q4*sin(4*phi);
end
