# Supplementary material for: Dihedral–torsion model potentials that include angle-damping factors
Source: RSC Adv. 2025 Mar 7;15(10):7257–306. doi: 10.1039/d4ra08960j (PMC11886958; doi:10.1039/d4ra08960j)
Supplement: RA-015-D4RA08960J-s001 [file RA-015-D4RA08960J-s001.zip › test_derivatives_and_forces/test_ADLD_forces/run1.txt]

ans =

    'loading the test geometries'

generating a random rotation matrix

rand_skew =

         0   -0.0722    0.0678
    0.0722         0    0.1130
   -0.0678   -0.1130         0


rot_matrix =

    0.9951   -0.0758    0.0635
    0.0681    0.9910    0.1151
   -0.0716   -0.1102    0.9913

The determinant of the rotation matrix is

ans =

     1

Check whether R*transpose(R) = I

ans =

   2.2389e-16


num_training_geoms =

   117

testing the grad_kangal and grad_phi formulas
numeric derivatives computed using central finite difference approximation

stepsize =

   1.0000e-04

The norm of (numeric_grad_kangal_ABC - analytic_grad_kangal_ABC) is

ans =

   9.2904e-07

For comparison, the norm(numeric_grad_kangal_ABC) is

ans =

   11.6492

For comparison, the norm(analytic_grad_kangal_ABC) is

ans =

   11.6492

The max of abs(numeric_grad_kangal_ABC - analytic_grad_kangal_ABC) is

ans =

   1.0e-06 *

    0.0372    0.0403    0.0846    0.4799    0.4549    0.2850    0.0912    0.0799    0.0149         0         0         0

The norm of (numeric_grad_kangal_BCD - analytic_grad_kangal_BCD) is

ans =

   1.8191e-05

For comparison, the norm(numeric_grad_kangal_BCD) is

ans =

    9.5032

For comparison, the norm(analytic_grad_kangal_BCD) is

ans =

    9.5032

The max of abs(numeric_grad_kangal_BCD - analytic_grad_kangal_BCD) is

ans =

   1.0e-04 *

         0         0         0    0.0071    0.0129    0.0008    0.0734    0.1537    0.0040    0.0130    0.0274    0.0003

The norm of (numeric_grad_phi - analytic_grad_phi) is

ans =

    0.0021

For comparison, the norm(numeric_grad_phi) is

ans =

  165.6395

For comparison, the norm(analytic_grad_phi) is

ans =

  165.6390

The max of abs(numeric_grad_phi - analytic_grad_phi) is

ans =

    0.0000    0.0000    0.0000    0.0002    0.0001    0.0000    0.0020    0.0006    0.0003    0.0003    0.0001    0.0000


ans =

    'Setting the dihedral force constants and Sinstance to random values'


k_plus_cos =

    0.3457    0.8772    0.7505    0.4344


k_minus_cos =

    0.4007    0.3729    0.4433    0.3803


k_sin =

   -0.4273   -0.0597    0.1065   -0.1952


Sinstance =

     0


stepsize =

   1.0000e-04

Reached a geometry for which both angle ABC and angle BCD are close to linear
Reached a geometry for which both angle ABC and angle BCD are close to linear
Reached a geometry for which both angle ABC and angle BCD are close to linear
Reached a geometry for which both angle ABC and angle BCD are close to linear
Reached a geometry for which both angle ABC and angle BCD are close to linear
Reached a geometry for which both angle ABC and angle BCD are close to linear
Reached a geometry for which both angle ABC and angle BCD are close to linear
Reached a geometry for which both angle ABC and angle BCD are close to linear
Reached a geometry for which both angle ABC and angle BCD are close to linear
Reached a geometry for which both angle ABC and angle BCD are close to linear
Reached a geometry for which both angle ABC and angle BCD are close to linear
Reached a geometry for which both angle ABC and angle BCD are close to linear
Reached a geometry for which both angle ABC and angle BCD are close to linear
Reached a geometry for which both angle ABC and angle BCD are close to linear
Reached a geometry for which both angle ABC and angle BCD are close to linear
Reached a geometry for which both angle ABC and angle BCD are close to linear
Reached a geometry for which both angle ABC and angle BCD are close to linear
Reached a geometry for which both angle ABC and angle BCD are close to linear
Reached a geometry for which both angle ABC and angle BCD are close to linear
Reached a geometry for which angle ABC is close to linear
Reached a geometry for which angle BCD is close to linear
The norm of (numeric_forces - analytic_forces) is

ans =

   2.4760e-07

For comparison, the norm(numeric_forces) is

ans =

   21.2974

For comparison, the norm(analytic_forces) is

ans =

   21.2974

The max of abs(numeric_forces - analytic_forces) is

ans =

   1.0e-07 *

    0.7042    0.1228    0.0999    0.9175    0.3882    0.2053    0.6461    0.5771    0.4120    0.5765    0.1670    0.1380

>> 
