# Supplementary material for: Dihedral–torsion model potentials that include angle-damping factors
Source: RSC Adv. 2025 Mar 7;15(10):7257–306. doi: 10.1039/d4ra08960j (PMC11886958; doi:10.1039/d4ra08960j)
Supplement: RA-015-D4RA08960J-s001 [file RA-015-D4RA08960J-s001.zip › test_derivatives_and_forces/test_ADLD_forces/run10.txt]

ans =

    'loading the test geometries'

generating a random rotation matrix

rand_skew =

         0    0.2957    0.2842
   -0.2957         0   -0.4028
   -0.2842    0.4028         0


rot_matrix =

    0.9182    0.3354    0.2109
   -0.2240    0.8785   -0.4219
   -0.3268    0.3401    0.8818

The determinant of the rotation matrix is

ans =

    1.0000

Check whether R*transpose(R) = I

ans =

   2.1558e-16


num_training_geoms =

   117

testing the grad_kangal and grad_phi formulas
numeric derivatives computed using central finite difference approximation

stepsize =

   1.0000e-04

The norm of (numeric_grad_kangal_ABC - analytic_grad_kangal_ABC) is

ans =

   9.4296e-07

For comparison, the norm(numeric_grad_kangal_ABC) is

ans =

   11.6818

For comparison, the norm(analytic_grad_kangal_ABC) is

ans =

   11.6818

The max of abs(numeric_grad_kangal_ABC - analytic_grad_kangal_ABC) is

ans =

   1.0e-06 *

    0.0471    0.1305    0.1236    0.1919    0.6056    0.4567    0.0155    0.0391    0.0220         0         0         0

The norm of (numeric_grad_kangal_BCD - analytic_grad_kangal_BCD) is

ans =

   8.9635e-07

For comparison, the norm(numeric_grad_kangal_BCD) is

ans =

    9.9165

For comparison, the norm(analytic_grad_kangal_BCD) is

ans =

    9.9165

The max of abs(numeric_grad_kangal_BCD - analytic_grad_kangal_BCD) is

ans =

   1.0e-06 *

         0         0         0    0.0162    0.0707    0.0644    0.1279    0.3537    0.2885    0.0198    0.0819    0.1347

The norm of (numeric_grad_phi - analytic_grad_phi) is

ans =

   3.9682e-05

For comparison, the norm(numeric_grad_phi) is

ans =

   99.6669

For comparison, the norm(analytic_grad_phi) is

ans =

   99.6669

The max of abs(numeric_grad_phi - analytic_grad_phi) is

ans =

   1.0e-04 *

    0.0434    0.0321    0.0124    0.1784    0.1184    0.0468    0.0443    0.3295    0.1383    0.0054    0.0353    0.0086


ans =

    'Setting the dihedral force constants and Sinstance to random values'


k_plus_cos =

    0.1811    0.2438    0.9971    0.6549


k_minus_cos =

    0.1178    0.8248    0.7314    0.7144


k_sin =

    0.0572   -0.1189   -0.1526   -0.4146


Sinstance =

    -1


stepsize =

   1.0000e-04

Reached a geometry for which both angle ABC and angle BCD are close to linear
Reached a geometry for which both angle ABC and angle BCD are close to linear
Reached a geometry for which both angle ABC and angle BCD are close to linear
Reached a geometry for which both angle ABC and angle BCD are close to linear
Reached a geometry for which both angle ABC and angle BCD are close to linear
Reached a geometry for which both angle ABC and angle BCD are close to linear
Reached a geometry for which both angle ABC and angle BCD are close to linear
Reached a geometry for which both angle ABC and angle BCD are close to linear
Reached a geometry for which both angle ABC and angle BCD are close to linear
Reached a geometry for which both angle ABC and angle BCD are close to linear
Reached a geometry for which both angle ABC and angle BCD are close to linear
Reached a geometry for which both angle ABC and angle BCD are close to linear
Reached a geometry for which both angle ABC and angle BCD are close to linear
Reached a geometry for which both angle ABC and angle BCD are close to linear
Reached a geometry for which both angle ABC and angle BCD are close to linear
Reached a geometry for which both angle ABC and angle BCD are close to linear
Reached a geometry for which both angle ABC and angle BCD are close to linear
Reached a geometry for which both angle ABC and angle BCD are close to linear
Reached a geometry for which both angle ABC and angle BCD are close to linear
Reached a geometry for which angle ABC is close to linear
Reached a geometry for which angle BCD is close to linear
The norm of (numeric_forces - analytic_forces) is

ans =

   3.2277e-07

For comparison, the norm(numeric_forces) is

ans =

   23.0566

For comparison, the norm(analytic_forces) is

ans =

   23.0566

The max of abs(numeric_forces - analytic_forces) is

ans =

   1.0e-06 *

    0.1084    0.0410    0.0237    0.1058    0.1279    0.0738    0.0800    0.0636    0.0508    0.0331    0.0123    0.0191

>> 
