# Supplementary material for: Dihedral–torsion model potentials that include angle-damping factors
Source: RSC Adv. 2025 Mar 7;15(10):7257–306. doi: 10.1039/d4ra08960j (PMC11886958; doi:10.1039/d4ra08960j)
Supplement: RA-015-D4RA08960J-s001 [file RA-015-D4RA08960J-s001.zip › test_derivatives_and_forces/test_ADLD_forces/run2.txt]

ans =

    'loading the test geometries'

generating a random rotation matrix

rand_skew =

         0   -0.3990   -0.0231
    0.3990         0   -0.2076
    0.0231    0.2076         0


rot_matrix =

    0.9215   -0.3880    0.0184
    0.3833    0.9006   -0.2052
    0.0631    0.1961    0.9786

The determinant of the rotation matrix is

ans =

    1.0000

Check whether R*transpose(R) = I

ans =

   2.1304e-16


num_training_geoms =

   117

testing the grad_kangal and grad_phi formulas
numeric derivatives computed using central finite difference approximation

stepsize =

   1.0000e-04

The norm of (numeric_grad_kangal_ABC - analytic_grad_kangal_ABC) is

ans =

   6.9429e-07

For comparison, the norm(numeric_grad_kangal_ABC) is

ans =

   11.6245

For comparison, the norm(analytic_grad_kangal_ABC) is

ans =

   11.6245

The max of abs(numeric_grad_kangal_ABC - analytic_grad_kangal_ABC) is

ans =

   1.0e-06 *

    0.0346    0.0382    0.0119    0.1973    0.2774    0.0533    0.0177    0.0384    0.0076         0         0         0

The norm of (numeric_grad_kangal_BCD - analytic_grad_kangal_BCD) is

ans =

   1.0281e-06

For comparison, the norm(numeric_grad_kangal_BCD) is

ans =

    9.9844

For comparison, the norm(analytic_grad_kangal_BCD) is

ans =

    9.9844

The max of abs(numeric_grad_kangal_BCD - analytic_grad_kangal_BCD) is

ans =

   1.0e-06 *

         0         0         0    0.0779    0.0604    0.0431    0.5424    0.4332    0.3392    0.0587    0.0486    0.0588

The norm of (numeric_grad_phi - analytic_grad_phi) is

ans =

   6.3770e-05

For comparison, the norm(numeric_grad_phi) is

ans =

   97.3581

For comparison, the norm(analytic_grad_phi) is

ans =

   97.3581

The max of abs(numeric_grad_phi - analytic_grad_phi) is

ans =

   1.0e-04 *

    0.0095    0.0536    0.0022    0.0955    0.2019    0.0451    0.0557    0.1269    0.5880    0.0077    0.0245    0.1173


ans =

    'Setting the dihedral force constants and Sinstance to random values'


k_plus_cos =

    0.6882    0.4984    0.0990    0.2878


k_minus_cos =

    0.5381    0.0113    0.2828    0.5896


k_sin =

   -0.3280   -0.3299    0.1763    0.0696


Sinstance =

     0


stepsize =

   1.0000e-04

Reached a geometry for which both angle ABC and angle BCD are close to linear
Reached a geometry for which both angle ABC and angle BCD are close to linear
Reached a geometry for which both angle ABC and angle BCD are close to linear
Reached a geometry for which both angle ABC and angle BCD are close to linear
Reached a geometry for which both angle ABC and angle BCD are close to linear
Reached a geometry for which both angle ABC and angle BCD are close to linear
Reached a geometry for which both angle ABC and angle BCD are close to linear
Reached a geometry for which both angle ABC and angle BCD are close to linear
Reached a geometry for which both angle ABC and angle BCD are close to linear
Reached a geometry for which both angle ABC and angle BCD are close to linear
Reached a geometry for which both angle ABC and angle BCD are close to linear
Reached a geometry for which both angle ABC and angle BCD are close to linear
Reached a geometry for which both angle ABC and angle BCD are close to linear
Reached a geometry for which both angle ABC and angle BCD are close to linear
Reached a geometry for which both angle ABC and angle BCD are close to linear
Reached a geometry for which both angle ABC and angle BCD are close to linear
Reached a geometry for which both angle ABC and angle BCD are close to linear
Reached a geometry for which both angle ABC and angle BCD are close to linear
Reached a geometry for which both angle ABC and angle BCD are close to linear
Reached a geometry for which angle ABC is close to linear
Reached a geometry for which angle BCD is close to linear
The norm of (numeric_forces - analytic_forces) is

ans =

   1.8580e-07

For comparison, the norm(numeric_forces) is

ans =

   16.4022

For comparison, the norm(analytic_forces) is

ans =

   16.4022

The max of abs(numeric_forces - analytic_forces) is

ans =

   1.0e-07 *

    0.1698    0.1222    0.0365    0.2529    0.3178    0.1931    0.4149    0.5019    0.6102    0.2217    0.1062    0.6533

>> 
