# Supplementary material for: Dihedral–torsion model potentials that include angle-damping factors
Source: RSC Adv. 2025 Mar 7;15(10):7257–306. doi: 10.1039/d4ra08960j (PMC11886958; doi:10.1039/d4ra08960j)
Supplement: RA-015-D4RA08960J-s001 [file RA-015-D4RA08960J-s001.zip › test_derivatives_and_forces/test_ADLD_forces/run3.txt]

ans =

    'loading the test geometries'

generating a random rotation matrix

rand_skew =

         0    0.4674    0.1284
   -0.4674         0   -0.1755
   -0.1284    0.1755         0


rot_matrix =

    0.8851    0.4580    0.0827
   -0.4360    0.8781   -0.1971
   -0.1629    0.1384    0.9769

The determinant of the rotation matrix is

ans =

    1.0000

Check whether R*transpose(R) = I

ans =

   1.5077e-16


num_training_geoms =

   117

testing the grad_kangal and grad_phi formulas
numeric derivatives computed using central finite difference approximation

stepsize =

   1.0000e-04

The norm of (numeric_grad_kangal_ABC - analytic_grad_kangal_ABC) is

ans =

   3.3587e-06

For comparison, the norm(numeric_grad_kangal_ABC) is

ans =

   11.8268

For comparison, the norm(analytic_grad_kangal_ABC) is

ans =

   11.8268

The max of abs(numeric_grad_kangal_ABC - analytic_grad_kangal_ABC) is

ans =

   1.0e-05 *

    0.0073    0.0162    0.0142    0.0488    0.2280    0.2112    0.0065    0.0460    0.0443         0         0         0

The norm of (numeric_grad_kangal_BCD - analytic_grad_kangal_BCD) is

ans =

   2.6723e-06

For comparison, the norm(numeric_grad_kangal_BCD) is

ans =

    9.5515

For comparison, the norm(analytic_grad_kangal_BCD) is

ans =

    9.5515

The max of abs(numeric_grad_kangal_BCD - analytic_grad_kangal_BCD) is

ans =

   1.0e-05 *

         0         0         0    0.0147    0.0292    0.0132    0.0700    0.1484    0.1933    0.0066    0.0290    0.0401

The norm of (numeric_grad_phi - analytic_grad_phi) is

ans =

   9.5202e-04

For comparison, the norm(numeric_grad_phi) is

ans =

  137.2954

For comparison, the norm(analytic_grad_phi) is

ans =

  137.2958

The max of abs(numeric_grad_phi - analytic_grad_phi) is

ans =

   1.0e-03 *

    0.0053    0.0062    0.0143    0.0300    0.0839    0.2132    0.0244    0.8863    0.0887    0.0090    0.3246    0.0184


ans =

    'Setting the dihedral force constants and Sinstance to random values'


k_plus_cos =

    0.5704    0.4838    0.6450    0.2182


k_minus_cos =

    0.6949    0.2458    0.6336    0.9601


k_sin =

    0.2264    0.4697    0.2621    0.0251


Sinstance =

     0


stepsize =

   1.0000e-04

Reached a geometry for which both angle ABC and angle BCD are close to linear
Reached a geometry for which both angle ABC and angle BCD are close to linear
Reached a geometry for which both angle ABC and angle BCD are close to linear
Reached a geometry for which both angle ABC and angle BCD are close to linear
Reached a geometry for which both angle ABC and angle BCD are close to linear
Reached a geometry for which both angle ABC and angle BCD are close to linear
Reached a geometry for which both angle ABC and angle BCD are close to linear
Reached a geometry for which both angle ABC and angle BCD are close to linear
Reached a geometry for which both angle ABC and angle BCD are close to linear
Reached a geometry for which both angle ABC and angle BCD are close to linear
Reached a geometry for which both angle ABC and angle BCD are close to linear
Reached a geometry for which both angle ABC and angle BCD are close to linear
Reached a geometry for which both angle ABC and angle BCD are close to linear
Reached a geometry for which both angle ABC and angle BCD are close to linear
Reached a geometry for which both angle ABC and angle BCD are close to linear
Reached a geometry for which both angle ABC and angle BCD are close to linear
Reached a geometry for which both angle ABC and angle BCD are close to linear
Reached a geometry for which both angle ABC and angle BCD are close to linear
Reached a geometry for which both angle ABC and angle BCD are close to linear
Reached a geometry for which angle ABC is close to linear
Reached a geometry for which angle BCD is close to linear
The norm of (numeric_forces - analytic_forces) is

ans =

   3.8782e-07

For comparison, the norm(numeric_forces) is

ans =

   26.2709

For comparison, the norm(analytic_forces) is

ans =

   26.2709

The max of abs(numeric_forces - analytic_forces) is

ans =

   1.0e-06 *

    0.0543    0.0735    0.0334    0.0857    0.1026    0.0656    0.0837    0.0643    0.0948    0.0723    0.0551    0.0282

>> 
