# Supplementary material for: Dihedral–torsion model potentials that include angle-damping factors
Source: RSC Adv. 2025 Mar 7;15(10):7257–306. doi: 10.1039/d4ra08960j (PMC11886958; doi:10.1039/d4ra08960j)
Supplement: RA-015-D4RA08960J-s001 [file RA-015-D4RA08960J-s001.zip › test_derivatives_and_forces/test_ADLD_forces/run4.txt]

ans =

    'loading the test geometries'

generating a random rotation matrix

rand_skew =

         0    0.1384   -0.1929
   -0.1384         0   -0.0566
    0.1929    0.0566         0


rot_matrix =

    0.9720    0.1316   -0.1948
   -0.1424    0.9889   -0.0428
    0.1871    0.0693    0.9799

The determinant of the rotation matrix is

ans =

    1.0000

Check whether R*transpose(R) = I

ans =

   2.2687e-16


num_training_geoms =

   117

testing the grad_kangal and grad_phi formulas
numeric derivatives computed using central finite difference approximation

stepsize =

   1.0000e-04

The norm of (numeric_grad_kangal_ABC - analytic_grad_kangal_ABC) is

ans =

   1.1782e-06

For comparison, the norm(numeric_grad_kangal_ABC) is

ans =

   11.5796

For comparison, the norm(analytic_grad_kangal_ABC) is

ans =

   11.5796

The max of abs(numeric_grad_kangal_ABC - analytic_grad_kangal_ABC) is

ans =

   1.0e-06 *

    0.1740    0.1916    0.1005    0.6569    0.7290    0.3848    0.0313    0.0964    0.0647         0         0         0

The norm of (numeric_grad_kangal_BCD - analytic_grad_kangal_BCD) is

ans =

   1.0221e-06

For comparison, the norm(numeric_grad_kangal_BCD) is

ans =

   10.0547

For comparison, the norm(analytic_grad_kangal_BCD) is

ans =

   10.0547

The max of abs(numeric_grad_kangal_BCD - analytic_grad_kangal_BCD) is

ans =

   1.0e-06 *

         0         0         0    0.0514    0.0895    0.0174    0.3422    0.6101    0.1718    0.0374    0.0661    0.0263

The norm of (numeric_grad_phi - analytic_grad_phi) is

ans =

   4.1356e-05

For comparison, the norm(numeric_grad_phi) is

ans =

   97.9598

For comparison, the norm(analytic_grad_phi) is

ans =

   97.9598

The max of abs(numeric_grad_phi - analytic_grad_phi) is

ans =

   1.0e-04 *

    0.0465    0.0351    0.0134    0.1789    0.1353    0.1366    0.2757    0.2657    0.1451    0.0280    0.0382    0.0195


ans =

    'Setting the dihedral force constants and Sinstance to random values'


k_plus_cos =

    0.2439    0.4427    0.7828    0.7158


k_minus_cos =

    0.2446    0.7378    0.9078    0.8422


k_sin =

    0.4715   -0.3571    0.3569    0.2621


Sinstance =

     1


stepsize =

   1.0000e-04

Reached a geometry for which both angle ABC and angle BCD are close to linear
Reached a geometry for which both angle ABC and angle BCD are close to linear
Reached a geometry for which both angle ABC and angle BCD are close to linear
Reached a geometry for which both angle ABC and angle BCD are close to linear
Reached a geometry for which both angle ABC and angle BCD are close to linear
Reached a geometry for which both angle ABC and angle BCD are close to linear
Reached a geometry for which both angle ABC and angle BCD are close to linear
Reached a geometry for which both angle ABC and angle BCD are close to linear
Reached a geometry for which both angle ABC and angle BCD are close to linear
Reached a geometry for which both angle ABC and angle BCD are close to linear
Reached a geometry for which both angle ABC and angle BCD are close to linear
Reached a geometry for which both angle ABC and angle BCD are close to linear
Reached a geometry for which both angle ABC and angle BCD are close to linear
Reached a geometry for which both angle ABC and angle BCD are close to linear
Reached a geometry for which both angle ABC and angle BCD are close to linear
Reached a geometry for which both angle ABC and angle BCD are close to linear
Reached a geometry for which both angle ABC and angle BCD are close to linear
Reached a geometry for which both angle ABC and angle BCD are close to linear
Reached a geometry for which both angle ABC and angle BCD are close to linear
Reached a geometry for which angle ABC is close to linear
Reached a geometry for which angle BCD is close to linear
The norm of (numeric_forces - analytic_forces) is

ans =

   3.5051e-07

For comparison, the norm(numeric_forces) is

ans =

   26.3041

For comparison, the norm(analytic_forces) is

ans =

   26.3041

The max of abs(numeric_forces - analytic_forces) is

ans =

   1.0e-06 *

    0.1033    0.0386    0.1769    0.1207    0.0612    0.1225    0.1329    0.0485    0.0719    0.0992    0.0284    0.1028

>> 
