# Supplementary material for: Dihedral–torsion model potentials that include angle-damping factors
Source: RSC Adv. 2025 Mar 7;15(10):7257–306. doi: 10.1039/d4ra08960j (PMC11886958; doi:10.1039/d4ra08960j)
Supplement: RA-015-D4RA08960J-s001 [file RA-015-D4RA08960J-s001.zip › test_derivatives_and_forces/test_ADLD_forces/run5.txt]

ans =

    'loading the test geometries'

generating a random rotation matrix

rand_skew =

         0   -0.0406   -0.1159
    0.0406         0   -0.3926
    0.1159    0.3926         0


rot_matrix =

    0.9926   -0.0619   -0.1048
    0.0170    0.9232   -0.3839
    0.1205    0.3793    0.9174

The determinant of the rotation matrix is

ans =

     1

Check whether R*transpose(R) = I

ans =

   2.2291e-16


num_training_geoms =

   117

testing the grad_kangal and grad_phi formulas
numeric derivatives computed using central finite difference approximation

stepsize =

   1.0000e-04

The norm of (numeric_grad_kangal_ABC - analytic_grad_kangal_ABC) is

ans =

   9.0878e-07

For comparison, the norm(numeric_grad_kangal_ABC) is

ans =

   11.6678

For comparison, the norm(analytic_grad_kangal_ABC) is

ans =

   11.6678

The max of abs(numeric_grad_kangal_ABC - analytic_grad_kangal_ABC) is

ans =

   1.0e-06 *

    0.0527    0.1296    0.1849    0.1686    0.4662    0.6162    0.0280    0.0424    0.0426         0         0         0

The norm of (numeric_grad_kangal_BCD - analytic_grad_kangal_BCD) is

ans =

   1.8506e-06

For comparison, the norm(numeric_grad_kangal_BCD) is

ans =

   10.0025

For comparison, the norm(analytic_grad_kangal_BCD) is

ans =

   10.0025

The max of abs(numeric_grad_kangal_BCD - analytic_grad_kangal_BCD) is

ans =

   1.0e-05 *

         0         0         0    0.0235    0.0078    0.0065    0.1509    0.0456    0.0321    0.0148    0.0043    0.0032

The norm of (numeric_grad_phi - analytic_grad_phi) is

ans =

   8.2075e-04

For comparison, the norm(numeric_grad_phi) is

ans =

  112.9088

For comparison, the norm(analytic_grad_phi) is

ans =

  112.9089

The max of abs(numeric_grad_phi - analytic_grad_phi) is

ans =

   1.0e-03 *

    0.0047    0.0047    0.0019    0.1234    0.0587    0.0102    0.7196    0.3462    0.0561    0.0633    0.0309    0.0046


ans =

    'Setting the dihedral force constants and Sinstance to random values'


k_plus_cos =

    0.9159    0.6717    0.4623    0.9614


k_minus_cos =

    0.0799    0.3859    0.0164    0.5919


k_sin =

    0.0682   -0.4877    0.0898   -0.1398


Sinstance =

    -1


stepsize =

   1.0000e-04

Reached a geometry for which both angle ABC and angle BCD are close to linear
Reached a geometry for which both angle ABC and angle BCD are close to linear
Reached a geometry for which both angle ABC and angle BCD are close to linear
Reached a geometry for which both angle ABC and angle BCD are close to linear
Reached a geometry for which both angle ABC and angle BCD are close to linear
Reached a geometry for which both angle ABC and angle BCD are close to linear
Reached a geometry for which both angle ABC and angle BCD are close to linear
Reached a geometry for which both angle ABC and angle BCD are close to linear
Reached a geometry for which both angle ABC and angle BCD are close to linear
Reached a geometry for which both angle ABC and angle BCD are close to linear
Reached a geometry for which both angle ABC and angle BCD are close to linear
Reached a geometry for which both angle ABC and angle BCD are close to linear
Reached a geometry for which both angle ABC and angle BCD are close to linear
Reached a geometry for which both angle ABC and angle BCD are close to linear
Reached a geometry for which both angle ABC and angle BCD are close to linear
Reached a geometry for which both angle ABC and angle BCD are close to linear
Reached a geometry for which both angle ABC and angle BCD are close to linear
Reached a geometry for which both angle ABC and angle BCD are close to linear
Reached a geometry for which both angle ABC and angle BCD are close to linear
Reached a geometry for which angle ABC is close to linear
Reached a geometry for which angle BCD is close to linear
The norm of (numeric_forces - analytic_forces) is

ans =

   4.1350e-07

For comparison, the norm(numeric_forces) is

ans =

   19.9891

For comparison, the norm(analytic_forces) is

ans =

   19.9891

The max of abs(numeric_forces - analytic_forces) is

ans =

   1.0e-06 *

    0.1823    0.0218    0.0098    0.2133    0.0417    0.0347    0.1202    0.0471    0.0656    0.1386    0.0214    0.0138

>> 
