# Supplementary material for: Dihedral–torsion model potentials that include angle-damping factors
Source: RSC Adv. 2025 Mar 7;15(10):7257–306. doi: 10.1039/d4ra08960j (PMC11886958; doi:10.1039/d4ra08960j)
Supplement: RA-015-D4RA08960J-s001 [file RA-015-D4RA08960J-s001.zip › test_derivatives_and_forces/test_ADLD_forces/run6.txt]

ans =

    'loading the test geometries'

generating a random rotation matrix

rand_skew =

         0    0.4786   -0.3678
   -0.4786         0    0.0506
    0.3678   -0.0506         0


rot_matrix =

    0.8233    0.4589   -0.3340
   -0.4408    0.8877    0.1329
    0.3575    0.0378    0.9332

The determinant of the rotation matrix is

ans =

     1

Check whether R*transpose(R) = I

ans =

   2.2372e-16


num_training_geoms =

   117

testing the grad_kangal and grad_phi formulas
numeric derivatives computed using central finite difference approximation

stepsize =

   1.0000e-04

The norm of (numeric_grad_kangal_ABC - analytic_grad_kangal_ABC) is

ans =

   9.3322e-06

For comparison, the norm(numeric_grad_kangal_ABC) is

ans =

   11.7853

For comparison, the norm(analytic_grad_kangal_ABC) is

ans =

   11.7853

The max of abs(numeric_grad_kangal_ABC - analytic_grad_kangal_ABC) is

ans =

   1.0e-05 *

    0.0038    0.1452    0.1879    0.0239    0.5522    0.7111    0.0024    0.0257    0.0328         0         0         0

The norm of (numeric_grad_kangal_BCD - analytic_grad_kangal_BCD) is

ans =

   1.5311e-06

For comparison, the norm(numeric_grad_kangal_BCD) is

ans =

    9.6142

For comparison, the norm(analytic_grad_kangal_BCD) is

ans =

    9.6142

The max of abs(numeric_grad_kangal_BCD - analytic_grad_kangal_BCD) is

ans =

   1.0e-05 *

         0         0         0    0.0044    0.0109    0.0178    0.0203    0.0715    0.1132    0.0039    0.0073    0.0110

The norm of (numeric_grad_phi - analytic_grad_phi) is

ans =

   7.9029e-04

For comparison, the norm(numeric_grad_phi) is

ans =

  120.2173

For comparison, the norm(analytic_grad_phi) is

ans =

  120.2168

The max of abs(numeric_grad_phi - analytic_grad_phi) is

ans =

   1.0e-03 *

    0.0126    0.1682    0.1088    0.0454    0.6398    0.4140    0.0173    0.1180    0.0671    0.0019    0.0121    0.0072


ans =

    'Setting the dihedral force constants and Sinstance to random values'


k_plus_cos =

    0.5838    0.5082    0.7339    0.7286


k_minus_cos =

    0.1941    0.4549    0.5186    0.1491


k_sin =

    0.2819   -0.3346   -0.0048   -0.2408


Sinstance =

     0


stepsize =

   1.0000e-04

Reached a geometry for which both angle ABC and angle BCD are close to linear
Reached a geometry for which both angle ABC and angle BCD are close to linear
Reached a geometry for which both angle ABC and angle BCD are close to linear
Reached a geometry for which both angle ABC and angle BCD are close to linear
Reached a geometry for which both angle ABC and angle BCD are close to linear
Reached a geometry for which both angle ABC and angle BCD are close to linear
Reached a geometry for which both angle ABC and angle BCD are close to linear
Reached a geometry for which both angle ABC and angle BCD are close to linear
Reached a geometry for which both angle ABC and angle BCD are close to linear
Reached a geometry for which both angle ABC and angle BCD are close to linear
Reached a geometry for which both angle ABC and angle BCD are close to linear
Reached a geometry for which both angle ABC and angle BCD are close to linear
Reached a geometry for which both angle ABC and angle BCD are close to linear
Reached a geometry for which both angle ABC and angle BCD are close to linear
Reached a geometry for which both angle ABC and angle BCD are close to linear
Reached a geometry for which both angle ABC and angle BCD are close to linear
Reached a geometry for which both angle ABC and angle BCD are close to linear
Reached a geometry for which both angle ABC and angle BCD are close to linear
Reached a geometry for which both angle ABC and angle BCD are close to linear
Reached a geometry for which angle ABC is close to linear
Reached a geometry for which angle BCD is close to linear
The norm of (numeric_forces - analytic_forces) is

ans =

   3.2762e-07

For comparison, the norm(numeric_forces) is

ans =

   20.8358

For comparison, the norm(analytic_forces) is

ans =

   20.8358

The max of abs(numeric_forces - analytic_forces) is

ans =

   1.0e-06 *

    0.1320    0.0517    0.0531    0.2310    0.0662    0.0520    0.0617    0.0588    0.0506    0.0300    0.0161    0.0180

>> 
