# Supplementary material for: Dihedral–torsion model potentials that include angle-damping factors
Source: RSC Adv. 2025 Mar 7;15(10):7257–306. doi: 10.1039/d4ra08960j (PMC11886958; doi:10.1039/d4ra08960j)
Supplement: RA-015-D4RA08960J-s001 [file RA-015-D4RA08960J-s001.zip › test_derivatives_and_forces/test_ADLD_forces/run7.txt]

ans =

    'loading the test geometries'

generating a random rotation matrix

rand_skew =

         0   -0.0429   -0.2445
    0.0429         0    0.0344
    0.2445   -0.0344         0


rot_matrix =

    0.9693   -0.0383   -0.2427
    0.0466    0.9985    0.0288
    0.2413   -0.0393    0.9697

The determinant of the rotation matrix is

ans =

    1.0000

Check whether R*transpose(R) = I

ans =

   6.9389e-18


num_training_geoms =

   117

testing the grad_kangal and grad_phi formulas
numeric derivatives computed using central finite difference approximation

stepsize =

   1.0000e-04

The norm of (numeric_grad_kangal_ABC - analytic_grad_kangal_ABC) is

ans =

   1.3643e-06

For comparison, the norm(numeric_grad_kangal_ABC) is

ans =

   11.6932

For comparison, the norm(analytic_grad_kangal_ABC) is

ans =

   11.6932

The max of abs(numeric_grad_kangal_ABC - analytic_grad_kangal_ABC) is

ans =

   1.0e-06 *

    0.0319    0.3419    0.1180    0.2678    0.9949    0.4678    0.0600    0.1281    0.0713         0         0         0

The norm of (numeric_grad_kangal_BCD - analytic_grad_kangal_BCD) is

ans =

   2.4855e-06

For comparison, the norm(numeric_grad_kangal_BCD) is

ans =

    9.8614

For comparison, the norm(analytic_grad_kangal_BCD) is

ans =

    9.8614

The max of abs(numeric_grad_kangal_BCD - analytic_grad_kangal_BCD) is

ans =

   1.0e-05 *

         0         0         0    0.0102    0.0237    0.0266    0.0345    0.1539    0.1742    0.0040    0.0156    0.0178

The norm of (numeric_grad_phi - analytic_grad_phi) is

ans =

   8.8661e-05

For comparison, the norm(numeric_grad_phi) is

ans =

  109.9846

For comparison, the norm(analytic_grad_phi) is

ans =

  109.9846

The max of abs(numeric_grad_phi - analytic_grad_phi) is

ans =

   1.0e-04 *

    0.0125    0.0868    0.1190    0.2108    0.2579    0.3453    0.1733    0.6370    0.4569    0.0104    0.0656    0.0476


ans =

    'Setting the dihedral force constants and Sinstance to random values'


k_plus_cos =

    0.2425    0.7926    0.7990    0.2050


k_minus_cos =

    0.4917    0.8500    0.6257    0.2148


k_sin =

    0.4728    0.0369    0.3346    0.3156


Sinstance =

     0


stepsize =

   1.0000e-04

Reached a geometry for which both angle ABC and angle BCD are close to linear
Reached a geometry for which both angle ABC and angle BCD are close to linear
Reached a geometry for which both angle ABC and angle BCD are close to linear
Reached a geometry for which both angle ABC and angle BCD are close to linear
Reached a geometry for which both angle ABC and angle BCD are close to linear
Reached a geometry for which both angle ABC and angle BCD are close to linear
Reached a geometry for which both angle ABC and angle BCD are close to linear
Reached a geometry for which both angle ABC and angle BCD are close to linear
Reached a geometry for which both angle ABC and angle BCD are close to linear
Reached a geometry for which both angle ABC and angle BCD are close to linear
Reached a geometry for which both angle ABC and angle BCD are close to linear
Reached a geometry for which both angle ABC and angle BCD are close to linear
Reached a geometry for which both angle ABC and angle BCD are close to linear
Reached a geometry for which both angle ABC and angle BCD are close to linear
Reached a geometry for which both angle ABC and angle BCD are close to linear
Reached a geometry for which both angle ABC and angle BCD are close to linear
Reached a geometry for which both angle ABC and angle BCD are close to linear
Reached a geometry for which both angle ABC and angle BCD are close to linear
Reached a geometry for which both angle ABC and angle BCD are close to linear
Reached a geometry for which angle ABC is close to linear
Reached a geometry for which angle BCD is close to linear
The norm of (numeric_forces - analytic_forces) is

ans =

   3.3663e-07

For comparison, the norm(numeric_forces) is

ans =

   23.9421

For comparison, the norm(analytic_forces) is

ans =

   23.9421

The max of abs(numeric_forces - analytic_forces) is

ans =

   1.0e-06 *

    0.0663    0.0095    0.0107    0.1444    0.0200    0.0207    0.1349    0.0392    0.0450    0.0836    0.0157    0.0190

>> 
