# Supplementary material for: Dihedral–torsion model potentials that include angle-damping factors
Source: RSC Adv. 2025 Mar 7;15(10):7257–306. doi: 10.1039/d4ra08960j (PMC11886958; doi:10.1039/d4ra08960j)
Supplement: RA-015-D4RA08960J-s001 [file RA-015-D4RA08960J-s001.zip › test_derivatives_and_forces/test_ADLD_forces/run8.txt]

ans =

    'loading the test geometries'

generating a random rotation matrix

rand_skew =

         0   -0.0715   -0.2077
    0.0715         0    0.3027
    0.2077   -0.3027         0


rot_matrix =

    0.9762   -0.0388   -0.2136
    0.1009    0.9522    0.2883
    0.1922   -0.3030    0.9334

The determinant of the rotation matrix is

ans =

     1

Check whether R*transpose(R) = I

ans =

   1.4615e-16


num_training_geoms =

   117

testing the grad_kangal and grad_phi formulas
numeric derivatives computed using central finite difference approximation

stepsize =

   1.0000e-04

The norm of (numeric_grad_kangal_ABC - analytic_grad_kangal_ABC) is

ans =

   4.7964e-07

For comparison, the norm(numeric_grad_kangal_ABC) is

ans =

   11.6268

For comparison, the norm(analytic_grad_kangal_ABC) is

ans =

   11.6268

The max of abs(numeric_grad_kangal_ABC - analytic_grad_kangal_ABC) is

ans =

   1.0e-06 *

    0.0153    0.0512    0.0500    0.0888    0.2365    0.2554    0.0153    0.0175    0.0195         0         0         0

The norm of (numeric_grad_kangal_BCD - analytic_grad_kangal_BCD) is

ans =

   4.1229e-06

For comparison, the norm(numeric_grad_kangal_BCD) is

ans =

    9.8178

For comparison, the norm(analytic_grad_kangal_BCD) is

ans =

    9.8178

The max of abs(numeric_grad_kangal_BCD - analytic_grad_kangal_BCD) is

ans =

   1.0e-05 *

         0         0         0    0.0189    0.0303    0.0051    0.2116    0.3353    0.0428    0.0360    0.0563    0.0056

The norm of (numeric_grad_phi - analytic_grad_phi) is

ans =

   2.6611e-04

For comparison, the norm(numeric_grad_phi) is

ans =

   95.7567

For comparison, the norm(analytic_grad_phi) is

ans =

   95.7567

The max of abs(numeric_grad_phi - analytic_grad_phi) is

ans =

   1.0e-03 *

    0.0004    0.0012    0.0004    0.0230    0.0064    0.0059    0.2599    0.0328    0.0434    0.0443    0.0043    0.0050


ans =

    'Setting the dihedral force constants and Sinstance to random values'


k_plus_cos =

    0.6434    0.2565    0.7035    0.7356


k_minus_cos =

    0.7638    0.3948    0.0623    0.7003


k_sin =

   -0.1044    0.3356   -0.2558    0.4612


Sinstance =

     1


stepsize =

   1.0000e-04

Reached a geometry for which both angle ABC and angle BCD are close to linear
Reached a geometry for which both angle ABC and angle BCD are close to linear
Reached a geometry for which both angle ABC and angle BCD are close to linear
Reached a geometry for which both angle ABC and angle BCD are close to linear
Reached a geometry for which both angle ABC and angle BCD are close to linear
Reached a geometry for which both angle ABC and angle BCD are close to linear
Reached a geometry for which both angle ABC and angle BCD are close to linear
Reached a geometry for which both angle ABC and angle BCD are close to linear
Reached a geometry for which both angle ABC and angle BCD are close to linear
Reached a geometry for which both angle ABC and angle BCD are close to linear
Reached a geometry for which both angle ABC and angle BCD are close to linear
Reached a geometry for which both angle ABC and angle BCD are close to linear
Reached a geometry for which both angle ABC and angle BCD are close to linear
Reached a geometry for which both angle ABC and angle BCD are close to linear
Reached a geometry for which both angle ABC and angle BCD are close to linear
Reached a geometry for which both angle ABC and angle BCD are close to linear
Reached a geometry for which both angle ABC and angle BCD are close to linear
Reached a geometry for which both angle ABC and angle BCD are close to linear
Reached a geometry for which both angle ABC and angle BCD are close to linear
Reached a geometry for which angle ABC is close to linear
Reached a geometry for which angle BCD is close to linear
The norm of (numeric_forces - analytic_forces) is

ans =

   2.5411e-07

For comparison, the norm(numeric_forces) is

ans =

   22.7277

For comparison, the norm(analytic_forces) is

ans =

   22.7277

The max of abs(numeric_forces - analytic_forces) is

ans =

   1.0e-06 *

    0.1147    0.0360    0.0161    0.0601    0.0626    0.0359    0.0509    0.0442    0.0608    0.0489    0.0301    0.0387

>> 
