# Supplementary material for: Dihedral–torsion model potentials that include angle-damping factors
Source: RSC Adv. 2025 Mar 7;15(10):7257–306. doi: 10.1039/d4ra08960j (PMC11886958; doi:10.1039/d4ra08960j)
Supplement: RA-015-D4RA08960J-s001 [file RA-015-D4RA08960J-s001.zip › test_derivatives_and_forces/test_ADLD_forces/run9.txt]

ans =

    'loading the test geometries'

generating a random rotation matrix

rand_skew =

         0   -0.1813    0.2672
    0.1813         0    0.2554
   -0.2672   -0.2554         0


rot_matrix =

    0.9486   -0.2098    0.2369
    0.1425    0.9516    0.2721
   -0.2826   -0.2244    0.9326

The determinant of the rotation matrix is

ans =

     1

Check whether R*transpose(R) = I

ans =

   2.2204e-16


num_training_geoms =

   117

testing the grad_kangal and grad_phi formulas
numeric derivatives computed using central finite difference approximation

stepsize =

   1.0000e-04

The norm of (numeric_grad_kangal_ABC - analytic_grad_kangal_ABC) is

ans =

   8.1619e-07

For comparison, the norm(numeric_grad_kangal_ABC) is

ans =

   11.6833

For comparison, the norm(analytic_grad_kangal_ABC) is

ans =

   11.6833

The max of abs(numeric_grad_kangal_ABC - analytic_grad_kangal_ABC) is

ans =

   1.0e-06 *

    0.0423    0.1040    0.0289    0.2681    0.6064    0.3303    0.0277    0.0543    0.0575         0         0         0

The norm of (numeric_grad_kangal_BCD - analytic_grad_kangal_BCD) is

ans =

   2.1296e-06

For comparison, the norm(numeric_grad_kangal_BCD) is

ans =

    9.6170

For comparison, the norm(analytic_grad_kangal_BCD) is

ans =

    9.6170

The max of abs(numeric_grad_kangal_BCD - analytic_grad_kangal_BCD) is

ans =

   1.0e-05 *

         0         0         0    0.0035    0.0109    0.0154    0.0409    0.1316    0.0638    0.0071    0.0237    0.0104

The norm of (numeric_grad_phi - analytic_grad_phi) is

ans =

   9.9263e-05

For comparison, the norm(numeric_grad_phi) is

ans =

  111.6179

For comparison, the norm(analytic_grad_phi) is

ans =

  111.6179

The max of abs(numeric_grad_phi - analytic_grad_phi) is

ans =

   1.0e-04 *

    0.0240    0.0310    0.0078    0.1503    0.2014    0.1091    0.6283    0.5288    0.6949    0.1113    0.0927    0.1394


ans =

    'Setting the dihedral force constants and Sinstance to random values'


k_plus_cos =

    0.9331    0.6505    0.2804    0.1178


k_minus_cos =

    0.7085    0.5764    0.1277    0.1649


k_sin =

    0.2219   -0.4722   -0.2339    0.4616


Sinstance =

    -1


stepsize =

   1.0000e-04

Reached a geometry for which both angle ABC and angle BCD are close to linear
Reached a geometry for which both angle ABC and angle BCD are close to linear
Reached a geometry for which both angle ABC and angle BCD are close to linear
Reached a geometry for which both angle ABC and angle BCD are close to linear
Reached a geometry for which both angle ABC and angle BCD are close to linear
Reached a geometry for which both angle ABC and angle BCD are close to linear
Reached a geometry for which both angle ABC and angle BCD are close to linear
Reached a geometry for which both angle ABC and angle BCD are close to linear
Reached a geometry for which both angle ABC and angle BCD are close to linear
Reached a geometry for which both angle ABC and angle BCD are close to linear
Reached a geometry for which both angle ABC and angle BCD are close to linear
Reached a geometry for which both angle ABC and angle BCD are close to linear
Reached a geometry for which both angle ABC and angle BCD are close to linear
Reached a geometry for which both angle ABC and angle BCD are close to linear
Reached a geometry for which both angle ABC and angle BCD are close to linear
Reached a geometry for which both angle ABC and angle BCD are close to linear
Reached a geometry for which both angle ABC and angle BCD are close to linear
Reached a geometry for which both angle ABC and angle BCD are close to linear
Reached a geometry for which both angle ABC and angle BCD are close to linear
Reached a geometry for which angle ABC is close to linear
Reached a geometry for which angle BCD is close to linear
The norm of (numeric_forces - analytic_forces) is

ans =

   2.1763e-07

For comparison, the norm(numeric_forces) is

ans =

   19.7792

For comparison, the norm(analytic_forces) is

ans =

   19.7792

The max of abs(numeric_forces - analytic_forces) is

ans =

   1.0e-07 *

    0.3802    0.2789    0.1409    0.3658    0.3833    0.5685    0.3486    0.4604    0.7072    0.3865    0.3459    0.2103

>> 
