# Supplementary material for: Dihedral–torsion model potentials that include angle-damping factors
Source: RSC Adv. 2025 Mar 7;15(10):7257–306. doi: 10.1039/d4ra08960j (PMC11886958; doi:10.1039/d4ra08960j)
Supplement: RA-015-D4RA08960J-s001 [file RA-015-D4RA08960J-s001.zip › test_derivatives_and_forces/test_ADLD_forces/test_geoms.m]

% the optimized low-energy ground-state geom
training_geom_1=[
-6.07523354    0.29315962    0.00000000
-7.13881805    0.29315962   -0.00000000
-4.87340404    0.29315961    0.00000001
-3.80981964    0.29315963   -0.00000001
];
% acetylene_bonds_HC0_CCm14_CH0
training_geom_2=[
-6.00531922    0.29315964    0.00000000
-7.06890379    0.29315964    0.00000000
-4.94331915    0.29315963    0.00000001
-3.87973467    0.29315965   -0.00000001
];
% acetylene_bonds_HC0_CCp14_CH0
training_geom_3=[
-6.14531925    0.29315964    0.00000000
-7.20890382    0.29315964    0.00000000
-4.80331913    0.29315963    0.00000001
-3.73973466    0.29315965   -0.00000001
];
% acetylene_bonds_HCm14_CC0_CH0
training_geom_4=[
-6.14502625    0.29315964    0.00000000
-7.06902629    0.29315964    0.00000000
-4.94319665    0.29315963    0.00000001
-3.87961218    0.29315965   -0.00000001
];
% acetylene_bonds_HCm14_CC0_CHm14
training_geom_5=[
-6.07523401    0.29315964    0.00000000
-6.99923411    0.29315964   -0.00000001
-4.87340445    0.29315963    0.00000001
-3.94940438    0.29315965   -0.00000001
];
% acetylene_bonds_HCm14_CC0_CHp14
training_geom_6=[
-6.21523405    0.29315964    0.00000000
-7.13923409    0.29315964    0.00000000
-5.01340446    0.29315963    0.00000001
-3.80940438    0.29315965   -0.00000001
];
% acetylene_bonds_HCm14_CCm14_CH0
training_geom_7=[
-6.07511145    0.29315964    0.00000000
-6.99911155    0.29315964    0.00000000
-5.01311140    0.29315963    0.00000001
-3.94952693    0.29315965   -0.00000001
];
% acetylene_bonds_HCm14_CCm14_CHm14
training_geom_8=[
-6.00531927    0.29315964    0.00000000
-6.92931937    0.29315964   -0.00000001
-4.94331920    0.29315964    0.00000001
-4.01931914    0.29315965   -0.00000001
];
% acetylene_bonds_HCm14_CCm14_CHp14
training_geom_9=[
-6.14531931    0.29315964    0.00000000
-7.06931935    0.29315964    0.00000000
-5.08331922    0.29315963    0.00000001
-3.87931913    0.29315965   -0.00000001
];
% acetylene_bonds_HCm14_CCp14_CH0
training_geom_10=[
-6.21511149    0.29315964    0.00000000
-7.13911153    0.29315964   -0.00000001
-4.87311139    0.29315963    0.00000001
-3.80952692    0.29315965   -0.00000001
];
% acetylene_bonds_HCm14_CCp14_CHm14
training_geom_11=[
-6.14531931    0.29315964    0.00000000
-7.06931935    0.29315964   -0.00000001
-4.80331920    0.29315963    0.00000001
-3.87931913    0.29315964   -0.00000001
];
% acetylene_bonds_HCm14_CCp14_CHp14
training_geom_12=[
-6.28531929    0.29315964    0.00000000
-7.20931938    0.29315964    0.00000000
-4.94331920    0.29315963    0.00000001
-3.73931912    0.29315965   -0.00000001
];
% acetylene_bonds_HCp14_CC0_CH0
training_geom_13=[
-6.00502621    0.29315964    0.00000000
-7.20902633    0.29315964   -0.00000001
-4.80319664    0.29315963    0.00000001
-3.73961217    0.29315965   -0.00000001
];
% acetylene_bonds_HCp14_CC0_CHp14
training_geom_14=[
-6.07531926    0.29315964    0.00000000
-7.27931937    0.29315964    0.00000000
-4.87331920    0.29315963    0.00000001
-3.66931911    0.29315965   -0.00000001
];
% acetylene_bonds_HCp14_CCm14_CH0
training_geom_15=[
-5.93531928    0.29315964    0.00000000
-7.13931934    0.29315964    0.00000000
-4.87331920    0.29315963    0.00000001
-3.80931913    0.29315965   -0.00000001
];
% acetylene_bonds_HCp14_CCm14_CHp14
training_geom_16=[
-6.00531927    0.29315964    0.00000000
-7.20931938    0.29315964    0.00000000
-4.94331920    0.29315963    0.00000001
-3.73931912    0.29315965   -0.00000001
];
% acetylene_bonds_HCp14_CCp14_CH0
training_geom_17=[
-6.07531926    0.29315964    0.00000000
-7.27931937    0.29315964    0.00000000
-4.73331919    0.29315963    0.00000001
-3.66931911    0.29315965   -0.00000001
];
% acetylene_bonds_HCp14_CCp14_CHp14
training_geom_18=[
-6.14531931    0.29315964    0.00000000
-7.34931936    0.29315964    0.00000000
-4.80331920    0.29315963    0.00000001
-3.59931911    0.29315965   -0.00000001
];
% acetylene_CCSD_def2TZVPD_d0_angs_150_150
training_geom_19=[
-0.00322267    0.00000000    0.00308625
-0.00322265   -0.00000000    1.07166197
 0.60197618   -0.00000000   -1.04514894
 1.52738990    0.00000000   -1.57943682
];
% acetylene_CCSD_def2TZVPD_d0_angs_150_170
training_geom_20=[
-0.00178693   -0.00000000    0.00161048
-0.00191755   -0.00000000    1.06990154
 0.60215182    0.00000000   -1.04414681
 1.28704115    0.00000000   -1.86016348
];
% acetylene_CCSD_def2TZVPD_d0_angs_160_150
training_geom_21=[
-0.00201678    0.00000000    0.00317623
-0.00190071    0.00000000    1.06984485
 0.41118064   -0.00000000   -1.13245884
 1.22958968   -0.00000000   -1.81933735
];
% acetylene_CCSD_def2TZVPD_d0_angs_160_160
training_geom_22=[
-0.00111792    0.00000000    0.00172009
-0.00111791   -0.00000000    1.06800739
 0.41129917   -0.00000000   -1.13138658
 1.09669543    0.00000000   -1.94821006
];
% acetylene_CCSD_def2TZVPD_d0_angs_160_170
training_geom_23=[
-0.00065355    0.00000000    0.00091789
-0.00070251    0.00000000    1.06699376
 0.41136712    0.00000000   -1.13093784
 0.94388103    0.00000000   -2.05318117
];
% acetylene_CCSD_def2TZVPD_d0_angs_170_170
training_geom_24=[
-0.00017825    0.00000000    0.00044451
-0.00017825   -0.00000000    1.06516188
 0.20868002   -0.00000000   -1.18404967
 0.57283482    0.00000000   -2.18455678
];
% acetylene_CCSD_def2TZVPD_d20_angs_150_150
training_geom_25=[
-0.00326475    0.00024682    0.00323831
-0.00325454    0.00029690    1.07182976
 0.60207682    0.00018130   -1.04526719
 1.49958893   -0.18260868   -1.59567392
];
% acetylene_CCSD_def2TZVPD_d20_angs_150_170
training_geom_26=[
-0.00180247    0.00005093    0.00165461
-0.00192600    0.00006424    1.06995080
 0.60217527    0.00001345   -1.04418622
 1.27739580   -0.06329615   -1.86578654
];
% acetylene_CCSD_def2TZVPD_d20_angs_160_150
training_geom_27=[
-0.00201805    0.00020952    0.00328037
-0.00190123    0.00022691    1.06995301
 0.41124551    0.00019812   -1.13253895
 1.19938971   -0.18251821   -1.83043847
];
% acetylene_CCSD_def2TZVPD_d20_angs_160_160
training_geom_28=[
-0.00112587    0.00008595    0.00178466
-0.00112373    0.00009727    1.06807511
 0.41133233    0.00007232   -1.13144197
 1.07606121   -0.12467129   -1.95579014
];
% acetylene_CCSD_def2TZVPD_d20_angs_160_170
training_geom_29=[
-0.00065908    0.00002828    0.00094801
-0.00070574    0.00003270    1.06702444
 0.41137982    0.00001635   -1.13096543
 0.93341066   -0.06324485   -2.05702386
];
% acetylene_CCSD_def2TZVPD_d20_angs_170_170
training_geom_30=[
-0.00017788    0.00001584    0.00045913
-0.00017817    0.00001416    1.06517519
 0.20868572    0.00001777   -1.18406325
 0.56185975   -0.06321529   -2.18650525
];
% acetylene_CCSD_def2TZVPD_d40_angs_150_150
training_geom_31=[
-0.00337380    0.00048222    0.00366840
-0.00332482    0.00059872    1.07230541
 0.60235668    0.00032971   -1.04559865
 1.41951549   -0.34324011   -1.64242057
];
% acetylene_CCSD_def2TZVPD_d40_angs_150_170
training_geom_32=[
-0.00184577    0.00009806    0.00178049
-0.00194786    0.00012465    1.07009061
 0.60224130    0.00002341   -1.04429814
 1.24962062   -0.11896225   -1.88197582
];
% acetylene_CCSD_def2TZVPD_d40_angs_160_150
training_geom_33=[
-0.00201485    0.00040446    0.00357445
-0.00189025    0.00045201    1.07025832
 0.41142829    0.00036658   -1.13276419
 1.11241707   -0.34305250   -1.86239639
];
% acetylene_CCSD_def2TZVPD_d40_angs_160_160
training_geom_34=[
-0.00114582    0.00016609    0.00196810
-0.00113490    0.00019424    1.06826615
 0.41142563    0.00013220   -1.13159871
 1.01664096   -0.23431764   -1.97761245
];
% acetylene_CCSD_def2TZVPD_d40_angs_160_170
training_geom_35=[
-0.00067433    0.00005438    0.00103407
-0.00071366    0.00006409    1.06711154
 0.41141572    0.00002943   -1.13104410
 0.90326104   -0.11886403   -2.06808726
];
% acetylene_CCSD_def2TZVPD_d40_angs_170_170
training_geom_36=[
-0.00017664    0.00003016    0.00050125
-0.00017748    0.00002788    1.06521332
 0.20870188    0.00003277   -1.18410230
 0.53025790   -0.11880694   -2.19211554
];
% acetylene_CCSD_def2TZVPD_d60_angs_150_150
training_geom_37=[
-0.00359643    0.00070695    0.00438284
-0.00346367    0.00090604    1.07329271
 0.60278172    0.00044605   -1.04619623
 1.29692633   -0.46260462   -1.71426491
];
% acetylene_CCSD_def2TZVPD_d60_angs_150_170
training_geom_38=[
-0.00190807    0.00013698    0.00196999
-0.00197443    0.00017568    1.07029931
 0.60233830    0.00002763   -1.04446532
 1.20705980   -0.16028609   -1.90677465
];
% acetylene_CCSD_def2TZVPD_d60_angs_160_150
training_geom_39=[
-0.00192517    0.00054317    0.00388172
-0.00178213    0.00063819    1.07048017
 0.41169430    0.00045615   -1.13300278
 0.97900520   -0.46218309   -1.91107605
];
% acetylene_CCSD_def2TZVPD_d60_angs_160_160
training_geom_40=[
-0.00116844    0.00023259    0.00224210
-0.00113674    0.00028416    1.06854822
 0.41156232    0.00017048   -1.13183120
 0.92558691   -0.31571897   -2.01103616
];
% acetylene_CCSD_def2TZVPD_d60_angs_160_170
training_geom_41=[
-0.00069582    0.00007582    0.00116406
-0.00072196    0.00009164    1.06724155
 0.41146881    0.00003689   -1.13116255
 0.85706538   -0.16015015   -2.08503419
];
% acetylene_CCSD_def2TZVPD_d60_angs_170_170
training_geom_42=[
-0.00017422    0.00004142    0.00056532
-0.00017496    0.00004016    1.06527081
 0.20872596    0.00004287   -1.18416171
 0.48183974   -0.16007026   -2.20070999
];
% acetylene_CCSD_def2TZVPD_d80_angs_150_150
training_geom_43=[
-0.00368896    0.00084600    0.00511295
-0.00341982    0.00112371    1.07408996
 0.60323346    0.00048168   -1.04671895
 1.14622339   -0.52616450   -1.80204524
];
% acetylene_CCSD_def2TZVPD_d80_angs_150_170
training_geom_44=[
-0.00197826    0.00016271    0.00219699
-0.00199617    0.00020985    1.07054709
 0.60245042    0.00002583   -1.04466368
 1.15484102   -0.18228204   -1.93718793
];
% acetylene_CCSD_def2TZVPD_d80_angs_160_150
training_geom_45=[
-0.00187897    0.00064440    0.00438418
-0.00167972    0.00078893    1.07101900
 0.41199471    0.00050734   -1.13338565
 0.81547125   -0.52565377   -1.97109253
];
% acetylene_CCSD_def2TZVPD_d80_angs_160_160
training_geom_46=[
-0.00118414    0.00027582    0.00256661
-0.00111567    0.00035249    1.06887810
 0.41171973    0.00018344   -1.13210413
 0.81386744   -0.35905262   -2.05202092
];
% acetylene_CCSD_def2TZVPD_d80_angs_160_170
training_geom_47=[
-0.00071931    0.00008983    0.00132056
-0.00072608    0.00011122    1.06739573
 0.41153071    0.00003789   -1.13130465
 0.80039228   -0.18212260   -2.10581760
];
% acetylene_CCSD_def2TZVPD_d80_angs_170_170
training_geom_48=[
-0.00017040    0.00004815    0.00064313
-0.00016949    0.00004922    1.06533962
 0.20875432    0.00004693   -1.18423382
 0.42244403   -0.18202796   -2.21125091
];
% acetylene_CCSD_def2TZVPD_d100_angs_150_150
training_geom_49=[
-0.00372971    0.00088656    0.00583452
-0.00328469    0.00120988    1.07489625
 0.60366453    0.00046198   -1.04721518
 0.98575213   -0.52627155   -1.89542162
];
% acetylene_CCSD_def2TZVPD_d100_angs_150_170
training_geom_50=[
-0.00204607    0.00017050    0.00243220
-0.00200691    0.00021968    1.07080188
 0.60256130    0.00001961   -1.04486715
 1.09926008   -0.18229345   -1.96954545
];
% acetylene_CCSD_def2TZVPD_d100_angs_160_150
training_geom_51=[
-0.00184738    0.00069239    0.00502571
-0.00155826    0.00087052    1.07177182
 0.41231761    0.00052791   -1.13384351
 0.64144394   -0.52580394   -2.03519655
];
% acetylene_CCSD_def2TZVPD_d100_angs_160_160
training_geom_52=[
-0.00118773    0.00028687    0.00289827
-0.00106770    0.00038150    1.06921194
 0.41187523    0.00017277   -1.13238050
 0.69495145   -0.35908200   -2.09561919
];
% acetylene_CCSD_def2TZVPD_d100_angs_160_170
training_geom_53=[
-0.00074108    0.00009388    0.00148352
-0.00072334    0.00011824    1.06755363
 0.41159243    0.00003320   -1.13145214
 0.74007583   -0.18212897   -2.12792882
];
% acetylene_CCSD_def2TZVPD_d100_angs_170_170
training_geom_54=[
-0.00016538    0.00004921    0.00072498
-0.00016090    0.00005291    1.06541087
 0.20878307    0.00004497   -1.18430973
 0.35923413   -0.18203074   -2.22246625
];
% acetylene_CCSD_def2TZVPD_d120_angs_150_150
training_geom_55=[
-0.00372002    0.00081076    0.00646344
-0.00308975    0.00112583    1.07562456
 0.60403110    0.00039667   -1.04762687
 0.83488106   -0.46287884   -1.98314284
];
% acetylene_CCSD_def2TZVPD_d120_angs_150_170
training_geom_56=[
-0.00210397    0.00015697    0.00264756
-0.00200590    0.00020052    1.07103400
 0.60265725    0.00001172   -1.04505169
 1.04702242   -0.16031502   -1.99994529
];
% acetylene_CCSD_def2TZVPD_d120_angs_160_150
training_geom_57=[
-0.00173889    0.00062662    0.00547748
-0.00135789    0.00080927    1.07225652
 0.41259639    0.00046322   -1.13416561
 0.47777136   -0.46244469   -2.09516898
];
% acetylene_CCSD_def2TZVPD_d120_angs_160_160
training_geom_58=[
-0.00118010    0.00026071    0.00319762
-0.00100113    0.00035780    1.06951204
 0.41201067    0.00014360   -1.13262778
 0.58318514   -0.31579384   -2.13657466
];
% acetylene_CCSD_def2TZVPD_d120_angs_160_170
training_geom_59=[
-0.00075887    0.00008629    0.00163349
-0.00071425    0.00010933    1.06769666
 0.41164616    0.00002482   -1.13158757
 0.68339200   -0.16016625   -2.14870124
];
% acetylene_CCSD_def2TZVPD_d120_angs_170_170
training_geom_60=[
-0.00015979    0.00004410    0.00080090
-0.00015027    0.00004950    1.06547576
 0.20880869    0.00003789   -1.18438013
 0.29983424   -0.16007730   -2.23300309
];
% acetylene_CCSD_def2TZVPD_d140_angs_150_150
training_geom_61=[
-0.00368067    0.00061967    0.00694317
-0.00289035    0.00086873    1.07620146
 0.60430805    0.00029215   -1.04792398
 0.71183975   -0.34361001   -2.05464254
];
% acetylene_CCSD_def2TZVPD_d140_angs_150_170
training_geom_62=[
-0.00214748    0.00012130    0.00281933
-0.00199729    0.00015279    1.07121872
 0.60272906    0.00000500   -1.04519778
 1.00443283   -0.11899521   -2.02472349
];
% acetylene_CCSD_def2TZVPD_d140_angs_160_150
training_geom_63=[
-0.00163302    0.00047451    0.00582721
-0.00117128    0.00062416    1.07264128
 0.41282000    0.00034841   -1.13440845
 0.34430721   -0.34327654   -2.14404977
];
% acetylene_CCSD_def2TZVPD_d140_angs_160_160
training_geom_64=[
-0.00116675    0.00019833    0.00343337
-0.00093301    0.00027827    1.06974884
 0.41211400    0.00010187   -1.13282109
 0.49205851   -0.23440359   -2.16995402
];
% acetylene_CCSD_def2TZVPD_d140_angs_160_170
training_geom_65=[
-0.00077173    0.00006673    0.00175355
-0.00070210    0.00008409    1.06780967
 0.41168629    0.00001530   -1.13169589
 0.63718020   -0.11888225   -2.16563135
];
% acetylene_CCSD_def2TZVPD_d140_angs_170_170
training_geom_66=[
-0.00015466    0.00003320    0.00086214
-0.00013986    0.00003851    1.06552733
 0.20882856    0.00002711   -1.18443700
 0.25140969   -0.11881494   -2.24159134
];
% acetylene_CCSD_def2TZVPD_d160_angs_150_150
training_geom_67=[
-0.00364055    0.00033573    0.00724114
-0.00274321    0.00047273    1.07657042
 0.60448033    0.00015551   -1.04809933
 0.63150731   -0.18284763   -2.10130651
];
% acetylene_CCSD_def2TZVPD_d160_angs_150_170
training_geom_68=[
-0.00217432    0.00006641    0.00292972
-0.00198786    0.00008252    1.07133736
 0.60277245    0.00000123   -1.04529126
 0.97663254   -0.06331770   -2.04089454
];
% acetylene_CCSD_def2TZVPD_d160_angs_160_150
training_geom_69=[
-0.00155512    0.00025527    0.00604676
-0.00104116    0.00033937    1.07288801
 0.41296845    0.00018925   -1.13455682
 0.25717506   -0.18266755   -2.17595144
];
% acetylene_CCSD_def2TZVPD_d160_angs_160_160
training_geom_70=[
-0.00115483    0.00010715    0.00358342
-0.00088237    0.00015229    1.06990026
 0.41217828    0.00005267   -1.13294341
 0.43257362   -0.12472785   -2.19173774
];
% acetylene_CCSD_def2TZVPD_d160_angs_160_170
training_geom_71=[
-0.00077950    0.00003664    0.00183093
-0.00069174    0.00004566    1.06788182
 0.41171025    0.00000685   -1.13176575
 0.60701677   -0.06325667   -2.17667994
];
% acetylene_CCSD_def2TZVPD_d160_angs_170_170
training_geom_72=[
-0.00015106    0.00001782    0.00090184
-0.00013223    0.00002109    1.06556034
 0.20884104    0.00001407   -1.18447385
 0.21980221   -0.06322052   -2.24719627
];
% acetylene_CCSD_def2TZVPD_d180_angs_150_150
training_geom_73=[
-0.00362404   -0.00000000    0.00734194
-0.00268925    0.00000000    1.07669720
 0.60453884   -0.00000000   -1.04815682
 0.60360404    0.00000000   -2.11751210
];
% acetylene_CCSD_def2TZVPD_d180_angs_150_170
training_geom_74=[
-0.00218338    0.00000000    0.00296773
-0.00198386    0.00000000    1.07137823
 0.60278680    0.00000000   -1.04532340
 0.96697733    0.00000000   -2.04651035
];
% acetylene_CCSD_def2TZVPD_d180_angs_160_150
training_geom_75=[
-0.00152628    0.00000000    0.00612141
-0.00099499    0.00000000    1.07297290
 0.41302142    0.00000000   -1.13460629
 0.22691020    0.00000000   -2.18703043
];
% acetylene_CCSD_def2TZVPD_d180_angs_160_160
training_geom_76=[
-0.00115011   -0.00000000    0.00363485
-0.00086371    0.00000000    1.06995231
 0.41220004   -0.00000000   -1.13298518
 0.41191363    0.00000000   -2.19930265
];
% acetylene_CCSD_def2TZVPD_d180_angs_160_170
training_geom_77=[
-0.00078212   -0.00000000    0.00185761
-0.00068764    0.00000000    1.06790659
 0.41171805   -0.00000000   -1.13178987
 0.59654107    0.00000000   -2.18051675
];
% acetylene_CCSD_def2TZVPD_d180_angs_170_170 
training_geom_78=[
-0.00014976    0.00000000    0.00091553
-0.00012943    0.00000000    1.06557159
 0.20884527    0.00000000   -1.18448653
 0.20882494    0.00000000   -2.24914265
];
% H2O2_CCSD_def2TZVPD_d0_p10_inclination
training_geom_79=[
 0.01403433    0.00000000    0.01157112
-0.04801768   -0.00000000    0.97632135
 1.42373185   -0.00000000   -0.27727156
 1.94175622    0.00000000    0.53897511    
];
% H2O2_CCSD_def2TZVPD_d20_p10_inclination
training_geom_80=[
 0.01429363    0.00015372    0.01076417
-0.04335278    0.00374519    0.97601397
 1.42180587   -0.00290337   -0.27747982
 1.92852839   -0.30999804    0.48678116    
];
% H2O2_CCSD_def2TZVPD_d20_p10_inclination (mirror image)
training_geom_81=[
-0.01429363    0.00015372    0.01076417
 0.04335278    0.00374519    0.97601397
-1.42180587   -0.00290337   -0.27747982
-1.92852839   -0.30999804    0.48678116    
];
% H2O2_CCSD_def2TZVPD_d40_p10_inclination
training_geom_82=[
 0.01484761   -0.00039018    0.00850850
-0.03207714    0.00505753    0.97483526
 1.41708404   -0.00345282   -0.27740504
 1.89196560   -0.58194925    0.33604596    
];
% H2O2_CCSD_def2TZVPD_d40_p10_inclination (mirror image)
training_geom_83=[
-0.01484761   -0.00039018    0.00850850
 0.03207714    0.00505753    0.97483526
-1.41708404   -0.00345282   -0.27740504
-1.89196560   -0.58194925    0.33604596    
];
% H2O2_CCSD_def2TZVPD_d60_p10_inclination
training_geom_84=[
 0.01485797   -0.00139449    0.00527095
-0.01922322    0.00380343    0.97244035
 1.41184182   -0.00171910   -0.27588298
 1.83921588   -0.78311161    0.10406943    
];
% H2O2_CCSD_def2TZVPD_d60_p10_inclination (mirror image)
training_geom_85=[
-0.01485797   -0.00139449    0.00527095
 0.01922322    0.00380343    0.97244035
-1.41184182   -0.00171910   -0.27588298
-1.83921588   -0.78311161    0.10406943    
];
% H2O2_CCSD_def2TZVPD_d80_p10_inclination
training_geom_86=[
 0.01332768   -0.00201825    0.00169277
-0.00797265    0.00142053    0.96902335
 1.40785336    0.00046485   -0.27269729
 1.77812678   -0.88960434   -0.18172455    
];
% H2O2_CCSD_def2TZVPD_d80_p10_inclination (mirror image)
training_geom_87=[
-0.01332768   -0.00201825    0.00169277
 0.00797265    0.00142053    0.96902335
-1.40785336    0.00046485   -0.27269729
-1.77812678   -0.88960434   -0.18172455    
];
% H2O2_CCSD_def2TZVPD_d100_p10_inclination
training_geom_88=[
 0.00935125   -0.00157905   -0.00200377
 0.00195766   -0.00096787    0.96488249
 1.40530105    0.00149021   -0.26830793
 1.71581522   -0.88868050   -0.48646609    
];
% H2O2_CCSD_def2TZVPD_d100_p10_inclination (mirror image)
training_geom_89=[
-0.00935125   -0.00157905   -0.00200377
-0.00195766   -0.00096787    0.96488249
-1.40530105    0.00149021   -0.26830793
-1.71581522   -0.88868050   -0.48646609    
];
% H2O2_CCSD_def2TZVPD_d120_p10_inclination
training_geom_90=[
 0.00225932    0.00006449   -0.00543165
 0.01149896   -0.00264057    0.96061490
 1.40371384    0.00063529   -0.26393772
 1.65959579   -0.78048098   -0.77274431    
];
% H2O2_CCSD_def2TZVPD_d120_p10_inclination (mirror image)
training_geom_91=[
-0.00225932    0.00006449   -0.00543165
-0.01149896   -0.00264057    0.96061490
-1.40371384    0.00063529   -0.26393772
-1.65959579   -0.78048098   -0.77274431    
];
% H2O2_CCSD_def2TZVPD_d140_p10_inclination
training_geom_92=[
-0.00481578    0.00154109   -0.00786305
 0.01953861   -0.00297574    0.95725627
 1.40184338   -0.00103058   -0.26152389
 1.61537403   -0.57826950   -1.00545504    
];
% H2O2_CCSD_def2TZVPD_d140_p10_inclination (mirror image)
training_geom_93=[
 0.00481578    0.00154109   -0.00786305
-0.01953861   -0.00297574    0.95725627
-1.40184338   -0.00103058   -0.26152389
-1.61537403   -0.57826950   -1.00545504    
];
% H2O2_CCSD_def2TZVPD_d160_p10_inclination
training_geom_94=[
-0.01042895    0.00159891   -0.00929387
 0.02570742   -0.00197438    0.95506971
 1.39970231   -0.00146973   -0.26100964
 1.58750446   -0.30715729   -1.15644669    
];
% H2O2_CCSD_def2TZVPD_d160_p10_inclination (mirror image)
training_geom_95=[
 0.01042895    0.00159891   -0.00929387
-0.02570742   -0.00197438    0.95506971
-1.39970231   -0.00146973   -0.26100964
-1.58750446   -0.30715729   -1.15644669    
];
% H2O2_CCSD_def2TZVPD_d180_p10_inclination
training_geom_96=[
-0.01263776   -0.00000000   -0.00971000
 0.02804663    0.00000000    0.95436379
 1.39874874   -0.00000000   -0.26118538
 1.57809803    0.00000000   -1.20866545    
];
% A geometry with two linear bond angles 
training_geom_97=[
-6.07523354    0.29315962    0.00000000
-7.13881805    0.29315962    0.00000000
-4.87340404    0.29315962    0.00000000
-3.80981964    0.29315962    0.00000000
];
% A geometry with linear ABC bond angle
training_geom_98=[
-6.07523354    0.29315962    0.00000000
-7.13881805    0.29315962    0.00000000
-4.87340404    0.29315962    0.00000000
-3.80981964    0.60000000    0.00000000
];
% A geometry with linear BCD bond angle 
training_geom_99=[
-6.07523354    0.29315962    0.00000000
-7.13881805    0.60000000    0.00000000
-4.87340404    0.29315962    0.00000000
-3.80981964    0.29315962    0.00000000
];
% Below are a series of additional bond angles, some close to but not
% exactly linear. These were adopted from a different molecule.
% HNCO_CCSD_def2TZVPD_d20_inclination_a165
training_geom_100=[
-0.01622687    0.00083441   -0.00864218
 0.02620128   -0.00128926    0.99682332
 1.00034775    0.00077714   -0.66678882
 2.09804652   -0.10303310   -1.04045792
];
% HNCO_CCSD_def2TZVPD_d20_inclination_a165 (mirror image)
training_geom_101=[
 0.01622687    0.00083441   -0.00864218
-0.02620128   -0.00128926    0.99682332
-1.00034775    0.00077714   -0.66678882
-2.09804652   -0.10303310   -1.04045792
];
% HNCO_CCSD_def2TZVPD_d40_inclination_a165
training_geom_102=[
-0.01437104    0.00144310   -0.00741052
 0.02222918   -0.00209938    0.99826150
 1.00176022    0.00121807   -0.66705119
 2.06990806   -0.19359498   -1.08631077
];
% HNCO_CCSD_def2TZVPD_d40_inclination_a165 (mirror image)
training_geom_103=[
 0.01437104    0.00144310   -0.00741052
-0.02222918   -0.00209938    0.99826150
-1.00176022    0.00121807   -0.66705119
-2.06990806   -0.19359498   -1.08631077
];
% HNCO_CCSD_def2TZVPD_d60_inclination_a165
training_geom_104=[
-0.01167053    0.00166875   -0.00559942
 0.01672665   -0.00220268    1.00030908
 1.00370386    0.00119626   -0.66758218
 2.02657753   -0.26073524   -1.15620066
];
% HNCO_CCSD_def2TZVPD_d60_inclination_a165 (mirror image)
training_geom_105=[
 0.01167053    0.00166875   -0.00559942
-0.01672665   -0.00220268    1.00030908
-1.00370386    0.00119626   -0.66758218
-2.02657753   -0.26073524   -1.15620066
];
% HNCO_CCSD_def2TZVPD_d80_inclination_a165
training_geom_106=[
-0.00864283    0.00149016   -0.00353440
 0.01089549   -0.00171170    1.00256293
 1.00569156    0.00086390   -0.66834637
 1.97318757   -0.29638637   -1.24140596
];
% HNCO_CCSD_def2TZVPD_d80_inclination_a165 (mirror image)
training_geom_107=[
 0.00864283    0.00149016   -0.00353440
-0.01089549   -0.00171170    1.00256293
-1.00569156    0.00086390   -0.66834637
-1.97318757   -0.29638637   -1.24140596
];
% HNCO_CCSD_def2TZVPD_d100_inclination_a165
training_geom_108=[
-0.00591605    0.00104945   -0.00167576
 0.00594168   -0.00099829    1.00457475
 1.00754659    0.00044972   -0.66930582
 1.91587506   -0.29624489   -1.33120773
];
% HNCO_CCSD_def2TZVPD_d100_inclination_a165 (mirror image)
training_geom_109=[
 0.00591605    0.00104945   -0.00167576
-0.00594168   -0.00099829    1.00457475
-1.00754659    0.00044972   -0.66930582
-1.91587506   -0.29624489   -1.33120773
];
% HNCO_CCSD_def2TZVPD_d120_inclination_a165
training_geom_110=[
-0.00359302    0.00052104   -0.00013419
 0.00202216   -0.00034306    1.00618484
 1.00905428    0.00015994   -0.67020465
 1.86175816   -0.26041083   -1.41511116
];
% HNCO_CCSD_def2TZVPD_d120_inclination_a165 (mirror image)
training_geom_111=[
 0.00359302    0.00052104   -0.00013419
-0.00202216   -0.00034306    1.00618484
-1.00905428    0.00015994   -0.67020465
-1.86175816   -0.26041083   -1.41511116
];
% HNCO_CCSD_def2TZVPD_d140_inclination_a165
training_geom_112=[
-0.00044274   -0.00010080    0.00157090
-0.00251781    0.00025242    1.00784857
 1.01076034    0.00001295   -0.67114184
 1.81725287   -0.19319776   -1.48410498
];
% HNCO_CCSD_def2TZVPD_d140_inclination_a165 (mirror image)
training_geom_113=[
 0.00044274   -0.00010080    0.00157090
 0.00251781    0.00025242    1.00784857
-1.01076034    0.00001295   -0.67114184
-1.81725287   -0.19319776   -1.48410498
];
% HNCO_CCSD_def2TZVPD_d160_inclination_a165
training_geom_114=[
 0.00006965   -0.00011686    0.00193838
-0.00348850    0.00019498    1.00837323
 1.01132570    0.00000190   -0.67148256
 1.78830355   -0.10279082   -1.52810178
];
% HNCO_CCSD_def2TZVPD_d160_inclination_a165 (mirror image)
training_geom_115=[
-0.00006965   -0.00011686    0.00193838
 0.00348850    0.00019498    1.00837323
-1.01132570    0.00000190   -0.67148256
-1.78830355   -0.10279082   -1.52810178
];
% HNCO_CCSD_def2TZVPD_d180_inclination_a165
training_geom_116=[
 0.00024768    0.00000000    0.00205718
-0.00381323    0.00000000    1.00854449
 1.01152438    0.00000000   -0.67159212
 1.77823477    0.00000000   -1.54337070
];
% HNCO_CCSD_def2TZVPD_d0_inclination_a165
training_geom_117=[
-0.01689193    0.00000000   -0.00907949
 0.02765989    0.00000000    0.99630372
 0.99982628    0.00000000   -0.66671533
 2.10779126    0.00000000   -1.02448607
];
