# Supplementary material for: Dihedral–torsion model potentials that include angle-damping factors
Source: RSC Adv. 2025 Mar 7;15(10):7257–306. doi: 10.1039/d4ra08960j (PMC11886958; doi:10.1039/d4ra08960j)
Supplement: RA-015-D4RA08960J-s001 [file RA-015-D4RA08960J-s001.zip › test_derivatives_and_forces/test_CACO_forces/calc_CACO_forces.m]

function [concatenated] = calc_CACO_forces(geom,dihedral_ks)
%CALC_CACO_FORCES Summary of this function goes here
%   Detailed explanation goes here
HO_eq = 0.9666;
OO_eq = 1.4378;
HOO_eq = 100.8215*pi/180;
phi_eq = 111.0568*pi/180;
% XYZ coordinates of the atoms
XYZ_A = geom(1,:);
XYZ_B = geom(2,:);
XYZ_C = geom(3,:);
XYZ_D = geom(4,:);
phi = compute_dihedral_value(XYZ_A, XYZ_B, XYZ_C, XYZ_D);
% compute the gradients of phi
RAB_vec = XYZ_B - XYZ_A;
RBC_vec = XYZ_C - XYZ_B; 
RCD_vec = XYZ_D - XYZ_C;
RAC_vec = XYZ_C - XYZ_A;
RBD_vec = XYZ_D - XYZ_B;
RAB_mag = norm(RAB_vec);
RBC_mag = norm(RBC_vec);
RCD_mag = norm(RCD_vec);
RAB_hat = RAB_vec/RAB_mag;
RBC_hat = RBC_vec/RBC_mag; 
RCD_hat = RCD_vec/RCD_mag; 
t_vec = -cross(RAB_vec,RBC_vec);
u_vec = -cross(RBC_vec,RCD_vec);
t_mag = norm(t_vec);
u_mag = norm(u_vec);
t_hat = t_vec/t_mag;
u_hat = u_vec/u_mag;
Xi_vec = cross(t_hat,RBC_hat)/t_mag;
p_vec = -cross(u_hat,RBC_hat)/u_mag;
gradA_phi = cross(RBC_vec,Xi_vec);
gradB_phi = -cross(RAC_vec,Xi_vec) + cross(RCD_vec,p_vec);
gradC_phi = cross(RAB_vec,Xi_vec) - cross(RBD_vec,p_vec);
gradD_phi = cross(RBC_vec,p_vec);
% compute dU_CADT/dphi
dU_dphi = 0.0;
dU_dphi = dU_dphi - 1*dihedral_ks(1)*sin(phi);
dU_dphi = dU_dphi - 2*dihedral_ks(2)*sin(2*phi);
dU_dphi = dU_dphi - 3*dihedral_ks(3)*sin(3*phi);
dU_dphi = dU_dphi - 4*dihedral_ks(4)*sin(4*phi);
% put it altogether
concatenated = [gradA_phi(1), gradA_phi(2), gradA_phi(3), gradB_phi(1), gradB_phi(2), gradB_phi(3), gradC_phi(1), gradC_phi(2), gradC_phi(3), gradD_phi(1), gradD_phi(2), gradD_phi(3)];
concatenated = -dU_dphi*concatenated;
end
