# Supplementary material for: Dihedral–torsion model potentials that include angle-damping factors
Source: RSC Adv. 2025 Mar 7;15(10):7257–306. doi: 10.1039/d4ra08960j (PMC11886958; doi:10.1039/d4ra08960j)
Supplement: RA-015-D4RA08960J-s001 [file RA-015-D4RA08960J-s001.zip › test_derivatives_and_forces/test_CACO_forces/calc_CACO_potential.m]

function potential = calc_CACO_potential(geom,dihedral_ks)
%DIHEDRAL_POTENTIAL Summary of this function goes here
%   Detailed explanation goes here
% equilibrium values (in angstroms and radians)
HO_eq = 0.9666;
OO_eq = 1.4378;
HOO_eq = 100.8215*pi/180;
phi_eq = 111.0568*pi/180;
% XYZ coordinates of the atoms
XYZ_A = geom(1,:);
XYZ_B = geom(2,:);
XYZ_C = geom(3,:);
XYZ_D = geom(4,:);
phi = compute_dihedral_value(XYZ_A, XYZ_B, XYZ_C, XYZ_D);
% compute the CADT potential
potential = 0.0;
potential = potential + dihedral_ks(1)*(cos(phi) - cos(phi_eq));
potential = potential + dihedral_ks(2)*(cos(2*phi) - cos(2*phi_eq));
potential = potential + dihedral_ks(3)*(cos(3*phi) - cos(3*phi_eq));
potential = potential + dihedral_ks(4)*(cos(4*phi) - cos(4*phi_eq));
end
