# Supplementary material for: Dihedral–torsion model potentials that include angle-damping factors
Source: RSC Adv. 2025 Mar 7;15(10):7257–306. doi: 10.1039/d4ra08960j (PMC11886958; doi:10.1039/d4ra08960j)
Supplement: RA-015-D4RA08960J-s001 [file RA-015-D4RA08960J-s001.zip › test_derivatives_and_forces/test_CACO_forces/main.m]

clear
clc
% load the test geometries for HOOH molecule
'loading the test geometries'
test_geoms
% generate a random rotation matrix
display('generating a random rotation matrix')
rand_1 = rand()-0.5;
rand_2 = rand()-0.5;
rand_3 = rand()-0.5;
rand_skew = [0.0 rand_1 rand_2; -rand_1 0.0 rand_3; -rand_2 -rand_3 0.0]
rot_matrix = expm(rand_skew)
display('The determinant of the rotation matrix is')
det(rot_matrix)
display('Check whether R*transpose(R) = I')
norm(transpose(rot_matrix)*rot_matrix - eye(3))
% apply the random rotation to the XYZ coordinates of each atom
num_training_geoms = 132
test_geom=zeros(2*num_training_geoms,4,3);
for j = 1:num_training_geoms
    test_geom(j,1,:)=eval(sprintf('training_geom_%i(2,:)',j))*rot_matrix; %H atom
    test_geom(j,2,:)=eval(sprintf('training_geom_%i(1,:)',j))*rot_matrix; %O atom
    test_geom(j,3,:)=eval(sprintf('training_geom_%i(3,:)',j))*rot_matrix; %O atom
    test_geom(j,4,:)=eval(sprintf('training_geom_%i(4,:)',j))*rot_matrix; %H atom  
    % generate additional test geometry using random displacements
    for i=1:3
        test_geom(num_training_geoms+j,1,i)= test_geom(j,1,i) + 0.5*rand(1) - 0.25;
        test_geom(num_training_geoms+j,2,i)= test_geom(j,2,i) + 0.5*rand(1) - 0.25;
        test_geom(num_training_geoms+j,3,i)= test_geom(j,3,i) + 0.5*rand(1) - 0.25;
        test_geom(num_training_geoms+j,4,i)= test_geom(j,4,i) + 0.5*rand(1) - 0.25;
    end
end
% Test the gradient of phi formulas
display('testing the grad_phi formulas')
display('numeric derivatives computed using central finite difference approximation')
analytic_grad_phi=zeros((2*num_training_geoms),12);
numeric_grad_phi=zeros((2*num_training_geoms),12);
stepsize = 0.0001
for j=1:2*num_training_geoms
    for i=1:3
        geom(:,i) = test_geom(j,:,i);
    end
    analytic_grad_phi(j,:) = calc_grad_phi(geom);
    % XYZ coordinates of the atoms
    XYZ_A = geom(1,:);
    XYZ_B = geom(2,:);
    XYZ_C = geom(3,:);
    XYZ_D = geom(4,:);
    phi_geom = compute_dihedral_value(XYZ_A, XYZ_B, XYZ_C, XYZ_D);
    for atom1 = 1:4
        for dir1 = 1:3
            index1 = 3*(atom1-1) + dir1;
            displaced_geom_1 = geom;
            displaced_geom_1(atom1,dir1) = displaced_geom_1(atom1,dir1) + stepsize;
            XYZ_A = displaced_geom_1(1,:);
            XYZ_B = displaced_geom_1(2,:);
            XYZ_C = displaced_geom_1(3,:);
            XYZ_D = displaced_geom_1(4,:);
            phi_displaced_geom_1 = compute_dihedral_value(XYZ_A, XYZ_B, XYZ_C, XYZ_D);
            displaced_geom_2 = geom;
            displaced_geom_2(atom1,dir1) = displaced_geom_2(atom1,dir1) - stepsize;
            XYZ_A = displaced_geom_2(1,:);
            XYZ_B = displaced_geom_2(2,:);
            XYZ_C = displaced_geom_2(3,:);
            XYZ_D = displaced_geom_2(4,:);
            phi_displaced_geom_2 = compute_dihedral_value(XYZ_A, XYZ_B, XYZ_C, XYZ_D);
            if abs(phi_displaced_geom_1 - phi_displaced_geom_2) < pi/2
                temp = phi_displaced_geom_1 - phi_displaced_geom_2;
            elseif abs(phi_displaced_geom_1 - phi_displaced_geom_2 - 2*pi) < pi/2
                temp = (phi_displaced_geom_1 - phi_displaced_geom_2 - 2*pi);
            elseif abs(phi_displaced_geom_1 - phi_displaced_geom_2 + 2*pi) < pi/2
                temp = (phi_displaced_geom_1 - phi_displaced_geom_2 + 2*pi);
            else
                temp = 0.0;
            end
            numeric_grad_phi(j,index1) = temp/(2*stepsize);
        end
    end
end
%
display('The norm of (numeric_grad_phi - analytic_grad_phi) is')
norm(numeric_grad_phi - analytic_grad_phi)
display('For comparison, the norm(numeric_grad_phi) is')
norm(numeric_grad_phi)
display('For comparison, the norm(analytic_grad_phi) is')
norm(analytic_grad_phi)
display('The max of abs(numeric_grad_phi - analytic_grad_phi) is')
max(abs(numeric_grad_phi - analytic_grad_phi))
%
% make up some force constants for the dihedral potential
'Setting the dihedral force constants and Sinstance to random values'
dihedral_ks = rand(1,4) - 0.5
% Compute the forces numerically
numeric_forces=zeros((2*num_training_geoms),12);
stepsize = 0.0001
geom=zeros(4,3);
for j=1:2*num_training_geoms
    for atom1 = 1:4
        for dir1 = 1:3
            index1 = 3*(atom1-1) + dir1;
            for i=1:3
                geom(:,i) = test_geom(j,:,i);
            end
            displaced_geom_1 = geom;
            displaced_geom_1(atom1,dir1) = displaced_geom_1(atom1,dir1) + stepsize;
            potential_displaced_geom_1 = calc_CACO_potential(displaced_geom_1,dihedral_ks);
            displaced_geom_2 = geom;
            displaced_geom_2(atom1,dir1) = displaced_geom_2(atom1,dir1) - stepsize;
            potential_displaced_geom_2 = calc_CACO_potential(displaced_geom_2,dihedral_ks);
            numeric_forces(j,index1) = (potential_displaced_geom_2 - potential_displaced_geom_1)/(2*stepsize);
        end
    end
end
% Compute the forces analytically
analytic_forces=zeros((2*num_training_geoms),12);
for j=1:2*num_training_geoms
    for i=1:3
        geom(:,i) = test_geom(j,:,i);
    end
    analytic_forces(j,:) = calc_CACO_forces(geom,dihedral_ks);
end
display('The norm of (numeric_forces - analytic_forces) is')
norm(numeric_forces - analytic_forces)
display('For comparison, the norm(numeric_forces) is')
norm(numeric_forces)
display('For comparison, the norm(analytic_forces) is')
norm(analytic_forces)
display('The max of abs(numeric_forces - analytic_forces) is')
max(abs(numeric_forces - analytic_forces))
