# Supplementary material for: Dihedral–torsion model potentials that include angle-damping factors
Source: RSC Adv. 2025 Mar 7;15(10):7257–306. doi: 10.1039/d4ra08960j (PMC11886958; doi:10.1039/d4ra08960j)
Supplement: RA-015-D4RA08960J-s001 [file RA-015-D4RA08960J-s001.zip › test_derivatives_and_forces/test_CACO_forces/run1.txt]

ans =

    'loading the test geometries'

generating a random rotation matrix

rand_skew =

         0   -0.2480   -0.4932
    0.2480         0   -0.2900
    0.4932    0.2900         0


rot_matrix =

    0.8525   -0.3015   -0.4270
    0.1631    0.9295   -0.3307
    0.4966    0.2123    0.8416

The determinant of the rotation matrix is

ans =

    1.0000

Check whether R*transpose(R) = I

ans =

   2.3548e-16


num_training_geoms =

   132

testing the grad_phi formulas
numeric derivatives computed using central finite difference approximation

stepsize =

   1.0000e-04

The norm of (numeric_grad_phi - analytic_grad_phi) is

ans =

   3.1176e-07

For comparison, the norm(numeric_grad_phi) is

ans =

   34.3139

For comparison, the norm(analytic_grad_phi) is

ans =

   34.3139

The max of abs(numeric_grad_phi - analytic_grad_phi) is

ans =

   1.0e-06 *

    0.0845    0.0998    0.0460    0.1119    0.1922    0.0576    0.0578    0.0627    0.1228    0.1143    0.0262    0.0686


ans =

    'Setting the dihedral force constants and Sinstance to random values'


dihedral_ks =

    0.1815   -0.3878   -0.1932    0.2535


stepsize =

   1.0000e-04

The norm of (numeric_forces - analytic_forces) is

ans =

   2.0966e-06

For comparison, the norm(numeric_forces) is

ans =

   46.5293

For comparison, the norm(analytic_forces) is

ans =

   46.5293

The max of abs(numeric_forces - analytic_forces) is

ans =

   1.0e-05 *

    0.0033    0.0361    0.0076    0.0262    0.0733    0.0133    0.0499    0.0351    0.1349    0.0076    0.0234    0.0433

>> 
