# Supplementary material for: Dihedral–torsion model potentials that include angle-damping factors
Source: RSC Adv. 2025 Mar 7;15(10):7257–306. doi: 10.1039/d4ra08960j (PMC11886958; doi:10.1039/d4ra08960j)
Supplement: RA-015-D4RA08960J-s001 [file RA-015-D4RA08960J-s001.zip › test_derivatives_and_forces/test_CACO_forces/run10.txt]

ans =

    'loading the test geometries'

generating a random rotation matrix

rand_skew =

         0    0.4844   -0.4249
   -0.4844         0   -0.3581
    0.4249    0.3581         0


rot_matrix =

    0.8016    0.3690   -0.4704
   -0.5144    0.8266   -0.2282
    0.3046    0.4249    0.8525

The determinant of the rotation matrix is

ans =

     1

Check whether R*transpose(R) = I

ans =

   3.3899e-16


num_training_geoms =

   132

testing the grad_phi formulas
numeric derivatives computed using central finite difference approximation

stepsize =

   1.0000e-04

The norm of (numeric_grad_phi - analytic_grad_phi) is

ans =

   2.4159e-07

For comparison, the norm(numeric_grad_phi) is

ans =

   34.1826

For comparison, the norm(analytic_grad_phi) is

ans =

   34.1826

The max of abs(numeric_grad_phi - analytic_grad_phi) is

ans =

   1.0e-06 *

    0.0396    0.0950    0.1112    0.0306    0.1485    0.0555    0.0238    0.0669    0.0820    0.0218    0.0297    0.0589


ans =

    'Setting the dihedral force constants and Sinstance to random values'


dihedral_ks =

    0.2764   -0.0563    0.3355   -0.3968


stepsize =

   1.0000e-04

The norm of (numeric_forces - analytic_forces) is

ans =

   2.0012e-06

For comparison, the norm(numeric_forces) is

ans =

   47.0133

For comparison, the norm(analytic_forces) is

ans =

   47.0133

The max of abs(numeric_forces - analytic_forces) is

ans =

   1.0e-05 *

    0.1029    0.0268    0.0054    0.1471    0.0356    0.0226    0.0310    0.0771    0.0305    0.0169    0.0225    0.0206

>> 
