# Supplementary material for: Dihedral–torsion model potentials that include angle-damping factors
Source: RSC Adv. 2025 Mar 7;15(10):7257–306. doi: 10.1039/d4ra08960j (PMC11886958; doi:10.1039/d4ra08960j)
Supplement: RA-015-D4RA08960J-s001 [file RA-015-D4RA08960J-s001.zip › test_derivatives_and_forces/test_CACO_forces/run2.txt]

ans =

    'loading the test geometries'

generating a random rotation matrix

rand_skew =

         0   -0.1649   -0.1826
    0.1649         0   -0.3164
    0.1826    0.3164         0


rot_matrix =

    0.9701   -0.1891   -0.1520
    0.1320    0.9372   -0.3229
    0.2035    0.2932    0.9341

The determinant of the rotation matrix is

ans =

     1

Check whether R*transpose(R) = I

ans =

   1.5555e-16


num_training_geoms =

   132

testing the grad_phi formulas
numeric derivatives computed using central finite difference approximation

stepsize =

   1.0000e-04

The norm of (numeric_grad_phi - analytic_grad_phi) is

ans =

   6.3690e-07

For comparison, the norm(numeric_grad_phi) is

ans =

   33.4865

For comparison, the norm(analytic_grad_phi) is

ans =

   33.4865

The max of abs(numeric_grad_phi - analytic_grad_phi) is

ans =

   1.0e-06 *

    0.1050    0.1843    0.0454    0.1034    0.5565    0.0714    0.0430    0.0448    0.0401    0.0788    0.0213    0.0437


ans =

    'Setting the dihedral force constants and Sinstance to random values'


dihedral_ks =

    0.0067    0.1806   -0.2732    0.4403


stepsize =

   1.0000e-04

The norm of (numeric_forces - analytic_forces) is

ans =

   4.5254e-06

For comparison, the norm(numeric_forces) is

ans =

   49.5132

For comparison, the norm(analytic_forces) is

ans =

   49.5132

The max of abs(numeric_forces - analytic_forces) is

ans =

   1.0e-05 *

    0.1435    0.0511    0.0087    0.3866    0.1443    0.0206    0.0247    0.0452    0.0313    0.0037    0.0229    0.0226

>> 
