# Supplementary material for: Dihedral–torsion model potentials that include angle-damping factors
Source: RSC Adv. 2025 Mar 7;15(10):7257–306. doi: 10.1039/d4ra08960j (PMC11886958; doi:10.1039/d4ra08960j)
Supplement: RA-015-D4RA08960J-s001 [file RA-015-D4RA08960J-s001.zip › test_derivatives_and_forces/test_CACO_forces/run3.txt]

ans =

    'loading the test geometries'

generating a random rotation matrix

rand_skew =

         0   -0.1608    0.2783
    0.1608         0   -0.0335
   -0.2783    0.0335         0


rot_matrix =

    0.9488   -0.1534    0.2762
    0.1626    0.9866   -0.0107
   -0.2709    0.0551    0.9610

The determinant of the rotation matrix is

ans =

    1.0000

Check whether R*transpose(R) = I

ans =

   1.3459e-16


num_training_geoms =

   132

testing the grad_phi formulas
numeric derivatives computed using central finite difference approximation

stepsize =

   1.0000e-04

The norm of (numeric_grad_phi - analytic_grad_phi) is

ans =

   2.1506e-06

For comparison, the norm(numeric_grad_phi) is

ans =

   33.8727

For comparison, the norm(analytic_grad_phi) is

ans =

   33.8727

The max of abs(numeric_grad_phi - analytic_grad_phi) is

ans =

   1.0e-05 *

    0.0042    0.0019    0.1155    0.0106    0.0047    0.0899    0.0041    0.0059    0.1298    0.0084    0.0030    0.0962


ans =

    'Setting the dihedral force constants and Sinstance to random values'


dihedral_ks =

    0.2233    0.4732    0.2008   -0.1989


stepsize =

   1.0000e-04

The norm of (numeric_forces - analytic_forces) is

ans =

   2.2766e-06

For comparison, the norm(numeric_forces) is

ans =

   38.5452

For comparison, the norm(analytic_forces) is

ans =

   38.5452

The max of abs(numeric_forces - analytic_forces) is

ans =

   1.0e-05 *

    0.0037    0.0307    0.0035    0.0329    0.1746    0.0146    0.0217    0.0141    0.0416    0.0094    0.0142    0.0214

>> 
