# Supplementary material for: Dihedral–torsion model potentials that include angle-damping factors
Source: RSC Adv. 2025 Mar 7;15(10):7257–306. doi: 10.1039/d4ra08960j (PMC11886958; doi:10.1039/d4ra08960j)
Supplement: RA-015-D4RA08960J-s001 [file RA-015-D4RA08960J-s001.zip › test_derivatives_and_forces/test_CACO_forces/run4.txt]

ans =

    'loading the test geometries'

generating a random rotation matrix

rand_skew =

         0    0.4349   -0.3082
   -0.4349         0    0.3180
    0.3082   -0.3180         0


rot_matrix =

    0.8624    0.4550   -0.2219
   -0.3601    0.8595    0.3628
    0.3558   -0.2330    0.9051

The determinant of the rotation matrix is

ans =

    1.0000

Check whether R*transpose(R) = I

ans =

   1.6027e-16


num_training_geoms =

   132

testing the grad_phi formulas
numeric derivatives computed using central finite difference approximation

stepsize =

   1.0000e-04

The norm of (numeric_grad_phi - analytic_grad_phi) is

ans =

   2.4751e-07

For comparison, the norm(numeric_grad_phi) is

ans =

   32.9849

For comparison, the norm(analytic_grad_phi) is

ans =

   32.9849

The max of abs(numeric_grad_phi - analytic_grad_phi) is

ans =

   1.0e-06 *

    0.0438    0.0263    0.0368    0.0571    0.0511    0.0944    0.0646    0.1997    0.0967    0.0643    0.0278    0.0630


ans =

    'Setting the dihedral force constants and Sinstance to random values'


dihedral_ks =

   -0.0520    0.0307   -0.2886   -0.2446


stepsize =

   1.0000e-04

The norm of (numeric_forces - analytic_forces) is

ans =

   1.4083e-06

For comparison, the norm(numeric_forces) is

ans =

   29.4100

For comparison, the norm(analytic_forces) is

ans =

   29.4100

The max of abs(numeric_forces - analytic_forces) is

ans =

   1.0e-06 *

    0.0337    0.2883    0.0794    0.1179    0.7213    0.3955    0.2009    0.5179    0.5158    0.0583    0.1132    0.3917

>> 
