# Supplementary material for: Dihedral–torsion model potentials that include angle-damping factors
Source: RSC Adv. 2025 Mar 7;15(10):7257–306. doi: 10.1039/d4ra08960j (PMC11886958; doi:10.1039/d4ra08960j)
Supplement: RA-015-D4RA08960J-s001 [file RA-015-D4RA08960J-s001.zip › test_derivatives_and_forces/test_CACO_forces/run5.txt]

ans =

    'loading the test geometries'

generating a random rotation matrix

rand_skew =

         0    0.4755    0.3166
   -0.4755         0   -0.0757
   -0.3166    0.0757         0


rot_matrix =

    0.8413    0.4612    0.2819
   -0.4379    0.8873   -0.1448
   -0.3169   -0.0016    0.9485

The determinant of the rotation matrix is

ans =

    1.0000

Check whether R*transpose(R) = I

ans =

   2.2363e-16


num_training_geoms =

   132

testing the grad_phi formulas
numeric derivatives computed using central finite difference approximation

stepsize =

   1.0000e-04

The norm of (numeric_grad_phi - analytic_grad_phi) is

ans =

   2.7534e-07

For comparison, the norm(numeric_grad_phi) is

ans =

   33.5355

For comparison, the norm(analytic_grad_phi) is

ans =

   33.5355

The max of abs(numeric_grad_phi - analytic_grad_phi) is

ans =

   1.0e-06 *

    0.0227    0.0203    0.1057    0.1175    0.0812    0.0879    0.1404    0.0576    0.1721    0.0269    0.0309    0.0994


ans =

    'Setting the dihedral force constants and Sinstance to random values'


dihedral_ks =

   -0.3954   -0.4904   -0.4601    0.4669


stepsize =

   1.0000e-04

The norm of (numeric_forces - analytic_forces) is

ans =

   3.0811e-06

For comparison, the norm(numeric_forces) is

ans =

   72.0483

For comparison, the norm(analytic_forces) is

ans =

   72.0483

The max of abs(numeric_forces - analytic_forces) is

ans =

   1.0e-05 *

    0.0072    0.0351    0.0050    0.0274    0.1477    0.0073    0.0282    0.0366    0.1921    0.0071    0.0170    0.1180

>> 
