# Supplementary material for: Dihedral–torsion model potentials that include angle-damping factors
Source: RSC Adv. 2025 Mar 7;15(10):7257–306. doi: 10.1039/d4ra08960j (PMC11886958; doi:10.1039/d4ra08960j)
Supplement: RA-015-D4RA08960J-s001 [file RA-015-D4RA08960J-s001.zip › test_derivatives_and_forces/test_CACO_forces/run6.txt]

ans =

    'loading the test geometries'

generating a random rotation matrix

rand_skew =

         0    0.3860    0.3070
   -0.3860         0   -0.0860
   -0.3070    0.0860         0


rot_matrix =

    0.8809    0.3830    0.2781
   -0.3571    0.9234   -0.1405
   -0.3106    0.0245    0.9502

The determinant of the rotation matrix is

ans =

    1.0000

Check whether R*transpose(R) = I

ans =

   9.8269e-17


num_training_geoms =

   132

testing the grad_phi formulas
numeric derivatives computed using central finite difference approximation

stepsize =

   1.0000e-04

The norm of (numeric_grad_phi - analytic_grad_phi) is

ans =

   2.4387e-07

For comparison, the norm(numeric_grad_phi) is

ans =

   33.5346

For comparison, the norm(analytic_grad_phi) is

ans =

   33.5346

The max of abs(numeric_grad_phi - analytic_grad_phi) is

ans =

   1.0e-06 *

    0.0359    0.0212    0.0811    0.1069    0.0592    0.0720    0.0338    0.0786    0.0933    0.0400    0.0339    0.1057


ans =

    'Setting the dihedral force constants and Sinstance to random values'


dihedral_ks =

   -0.3267    0.1715    0.0077   -0.2983


stepsize =

   1.0000e-04

The norm of (numeric_forces - analytic_forces) is

ans =

   1.6623e-06

For comparison, the norm(numeric_forces) is

ans =

   41.8710

For comparison, the norm(analytic_forces) is

ans =

   41.8710

The max of abs(numeric_forces - analytic_forces) is

ans =

   1.0e-06 *

    0.1162    0.1725    0.0243    0.3457    0.6936    0.0637    0.3719    0.3974    0.7094    0.0871    0.1482    0.3842

>> 
