# Supplementary material for: Dihedral–torsion model potentials that include angle-damping factors
Source: RSC Adv. 2025 Mar 7;15(10):7257–306. doi: 10.1039/d4ra08960j (PMC11886958; doi:10.1039/d4ra08960j)
Supplement: RA-015-D4RA08960J-s001 [file RA-015-D4RA08960J-s001.zip › test_derivatives_and_forces/test_CACO_forces/run7.txt]

ans =

    'loading the test geometries'

generating a random rotation matrix

rand_skew =

         0   -0.1089   -0.2934
    0.1089         0   -0.1811
    0.2934    0.1811         0


rot_matrix =

    0.9516   -0.1328   -0.2772
    0.0803    0.9779   -0.1930
    0.2968    0.1614    0.9412

The determinant of the rotation matrix is

ans =

     1

Check whether R*transpose(R) = I

ans =

   1.3673e-16


num_training_geoms =

   132

testing the grad_phi formulas
numeric derivatives computed using central finite difference approximation

stepsize =

   1.0000e-04

The norm of (numeric_grad_phi - analytic_grad_phi) is

ans =

   4.3701e-07

For comparison, the norm(numeric_grad_phi) is

ans =

   32.7518

For comparison, the norm(analytic_grad_phi) is

ans =

   32.7518

The max of abs(numeric_grad_phi - analytic_grad_phi) is

ans =

   1.0e-06 *

    0.1989    0.0331    0.0455    0.1111    0.0771    0.0352    0.0697    0.0489    0.0643    0.1649    0.0409    0.0484


ans =

    'Setting the dihedral force constants and Sinstance to random values'


dihedral_ks =

    0.4635   -0.2931    0.0277   -0.2751


stepsize =

   1.0000e-04

The norm of (numeric_forces - analytic_forces) is

ans =

   1.3073e-06

For comparison, the norm(numeric_forces) is

ans =

   25.1720

For comparison, the norm(analytic_forces) is

ans =

   25.1720

The max of abs(numeric_forces - analytic_forces) is

ans =

   1.0e-06 *

    0.0432    0.1910    0.1087    0.1887    0.5291    0.1965    0.1642    0.5565    0.2909    0.0347    0.1056    0.1729

>> 
