# Supplementary material for: Dihedral–torsion model potentials that include angle-damping factors
Source: RSC Adv. 2025 Mar 7;15(10):7257–306. doi: 10.1039/d4ra08960j (PMC11886958; doi:10.1039/d4ra08960j)
Supplement: RA-015-D4RA08960J-s001 [file RA-015-D4RA08960J-s001.zip › test_derivatives_and_forces/test_CACO_forces/run8.txt]

ans =

    'loading the test geometries'

generating a random rotation matrix

rand_skew =

         0    0.2832    0.4124
   -0.2832         0   -0.4746
   -0.4124    0.4746         0


rot_matrix =

    0.8798    0.3553    0.3159
   -0.1672    0.8532   -0.4940
   -0.4450    0.3818    0.8100

The determinant of the rotation matrix is

ans =

    1.0000

Check whether R*transpose(R) = I

ans =

   2.7418e-16


num_training_geoms =

   132

testing the grad_phi formulas
numeric derivatives computed using central finite difference approximation

stepsize =

   1.0000e-04

The norm of (numeric_grad_phi - analytic_grad_phi) is

ans =

   2.1226e-07

For comparison, the norm(numeric_grad_phi) is

ans =

   33.2572

For comparison, the norm(analytic_grad_phi) is

ans =

   33.2572

The max of abs(numeric_grad_phi - analytic_grad_phi) is

ans =

   1.0e-06 *

    0.0536    0.0130    0.0405    0.1021    0.0572    0.0704    0.0736    0.0700    0.0968    0.1290    0.0234    0.0370


ans =

    'Setting the dihedral force constants and Sinstance to random values'


dihedral_ks =

   -0.4887    0.0342   -0.4825   -0.0757


stepsize =

   1.0000e-04

The norm of (numeric_forces - analytic_forces) is

ans =

   1.0582e-06

For comparison, the norm(numeric_forces) is

ans =

   30.9450

For comparison, the norm(analytic_forces) is

ans =

   30.9450

The max of abs(numeric_forces - analytic_forces) is

ans =

   1.0e-06 *

    0.0170    0.1675    0.0721    0.1118    0.3610    0.1439    0.2753    0.6315    0.1873    0.1008    0.1840    0.1260

>> 
