# Supplementary material for: Dihedral–torsion model potentials that include angle-damping factors
Source: RSC Adv. 2025 Mar 7;15(10):7257–306. doi: 10.1039/d4ra08960j (PMC11886958; doi:10.1039/d4ra08960j)
Supplement: RA-015-D4RA08960J-s001 [file RA-015-D4RA08960J-s001.zip › test_derivatives_and_forces/test_CACO_forces/run9.txt]

ans =

    'loading the test geometries'

generating a random rotation matrix

rand_skew =

         0   -0.2016    0.2928
    0.2016         0    0.1339
   -0.2928   -0.1339         0


rot_matrix =

    0.9376   -0.2162    0.2725
    0.1774    0.9711    0.1599
   -0.2991   -0.1015    0.9488

The determinant of the rotation matrix is

ans =

    1.0000

Check whether R*transpose(R) = I

ans =

   1.1315e-16


num_training_geoms =

   132

testing the grad_phi formulas
numeric derivatives computed using central finite difference approximation

stepsize =

   1.0000e-04

The norm of (numeric_grad_phi - analytic_grad_phi) is

ans =

   2.9672e-07

For comparison, the norm(numeric_grad_phi) is

ans =

   33.7108

For comparison, the norm(analytic_grad_phi) is

ans =

   33.7108

The max of abs(numeric_grad_phi - analytic_grad_phi) is

ans =

   1.0e-06 *

    0.0968    0.0602    0.0826    0.1333    0.1659    0.0859    0.0949    0.0373    0.0574    0.0892    0.0187    0.0869


ans =

    'Setting the dihedral force constants and Sinstance to random values'


dihedral_ks =

   -0.3840   -0.3886    0.0119    0.1626


stepsize =

   1.0000e-04

The norm of (numeric_forces - analytic_forces) is

ans =

   1.3245e-06

For comparison, the norm(numeric_forces) is

ans =

   26.1607

For comparison, the norm(analytic_forces) is

ans =

   26.1607

The max of abs(numeric_forces - analytic_forces) is

ans =

   1.0e-06 *

    0.1063    0.2571    0.0657    0.3037    0.7419    0.1285    0.0744    0.1069    0.1905    0.0535    0.0493    0.1268

>> 
