# Supplementary material for: Dihedral–torsion model potentials that include angle-damping factors
Source: RSC Adv. 2025 Mar 7;15(10):7257–306. doi: 10.1039/d4ra08960j (PMC11886958; doi:10.1039/d4ra08960j)
Supplement: RA-015-D4RA08960J-s001 [file RA-015-D4RA08960J-s001.zip › test_derivatives_and_forces/test_CADT_forces/run1.txt]

ans =

    'loading the test geometries'

generating a random rotation matrix

rand_skew =

         0    0.1920    0.4389
   -0.1920         0    0.3402
   -0.4389   -0.3402         0


rot_matrix =

    0.8885    0.1087    0.4458
   -0.2537    0.9259    0.2800
   -0.3823   -0.3619    0.8502

The determinant of the rotation matrix is

ans =

    1.0000

Check whether R*transpose(R) = I

ans =

   7.8505e-17


num_training_geoms =

   132

testing the grad_phi formulas
numeric derivatives computed using central finite difference approximation

stepsize =

   1.0000e-04

The norm of (numeric_grad_phi - analytic_grad_phi) is

ans =

   1.8884e-07

For comparison, the norm(numeric_grad_phi) is

ans =

   33.2456

For comparison, the norm(analytic_grad_phi) is

ans =

   33.2456

The max of abs(numeric_grad_phi - analytic_grad_phi) is

ans =

   1.0e-07 *

    0.5460    0.3177    0.5677    0.6772    0.7867    0.3281    0.3050    0.4724    0.4603    0.3283    0.2316    0.3807


ans =

    'Setting the dihedral force constants and Sinstance to random values'


dihedral_ks =

   -0.0513   -0.0682   -0.1549    0.0677   -0.4554   -0.0642    0.1739    0.1213


Sinstance =

     1


stepsize =

   1.0000e-04

The norm of (numeric_forces - analytic_forces) is

ans =

   1.1898e-06

For comparison, the norm(numeric_forces) is

ans =

   20.3690

For comparison, the norm(analytic_forces) is

ans =

   20.3690

The max of abs(numeric_forces - analytic_forces) is

ans =

   1.0e-06 *

    0.0594    0.3515    0.0722    0.1331    0.5708    0.0915    0.0767    0.2303    0.2072    0.0334    0.1488    0.0915

>> 
