# Supplementary material for: Dihedral–torsion model potentials that include angle-damping factors
Source: RSC Adv. 2025 Mar 7;15(10):7257–306. doi: 10.1039/d4ra08960j (PMC11886958; doi:10.1039/d4ra08960j)
Supplement: RA-015-D4RA08960J-s001 [file RA-015-D4RA08960J-s001.zip › test_derivatives_and_forces/test_CADT_forces/run10.txt]

ans =

    'loading the test geometries'

generating a random rotation matrix

rand_skew =

         0   -0.3780    0.2035
    0.3780         0    0.2997
   -0.2035   -0.2997         0


rot_matrix =

    0.9099   -0.3908    0.1390
    0.3311    0.8863    0.3238
   -0.2497   -0.2486    0.9359

The determinant of the rotation matrix is

ans =

     1

Check whether R*transpose(R) = I

ans =

   2.4573e-16


num_training_geoms =

   132

testing the grad_phi formulas
numeric derivatives computed using central finite difference approximation

stepsize =

   1.0000e-04

The norm of (numeric_grad_phi - analytic_grad_phi) is

ans =

   2.5324e-07

For comparison, the norm(numeric_grad_phi) is

ans =

   33.8616

For comparison, the norm(analytic_grad_phi) is

ans =

   33.8616

The max of abs(numeric_grad_phi - analytic_grad_phi) is

ans =

   1.0e-07 *

    0.1735    0.3405    0.3116    0.7297    0.7347    0.5093    0.4073    0.9025    0.9985    0.5192    0.3072    0.7219


ans =

    'Setting the dihedral force constants and Sinstance to random values'


dihedral_ks =

   -0.0157    0.2148    0.4335    0.2009    0.2973   -0.1267    0.2912    0.0075


Sinstance =

    -1


stepsize =

   1.0000e-04

The norm of (numeric_forces - analytic_forces) is

ans =

   1.9542e-06

For comparison, the norm(numeric_forces) is

ans =

   47.3040

For comparison, the norm(analytic_forces) is

ans =

   47.3040

The max of abs(numeric_forces - analytic_forces) is

ans =

   1.0e-06 *

    0.0347    0.3813    0.1020    0.0853    0.9153    0.2170    0.0780    0.4963    0.6097    0.0382    0.2429    0.2372

>> 
