# Supplementary material for: Dihedral–torsion model potentials that include angle-damping factors
Source: RSC Adv. 2025 Mar 7;15(10):7257–306. doi: 10.1039/d4ra08960j (PMC11886958; doi:10.1039/d4ra08960j)
Supplement: RA-015-D4RA08960J-s001 [file RA-015-D4RA08960J-s001.zip › test_derivatives_and_forces/test_CADT_forces/run2.txt]

ans =

    'loading the test geometries'

generating a random rotation matrix

rand_skew =

         0    0.2851    0.1379
   -0.2851         0    0.3043
   -0.1379   -0.3043         0


rot_matrix =

    0.9506    0.2554    0.1762
   -0.2967    0.9144    0.2753
   -0.0908   -0.3140    0.9451

The determinant of the rotation matrix is

ans =

     1

Check whether R*transpose(R) = I

ans =

   2.0558e-16


num_training_geoms =

   132

testing the grad_phi formulas
numeric derivatives computed using central finite difference approximation

stepsize =

   1.0000e-04

The norm of (numeric_grad_phi - analytic_grad_phi) is

ans =

   3.6229e-07

For comparison, the norm(numeric_grad_phi) is

ans =

   33.3195

For comparison, the norm(analytic_grad_phi) is

ans =

   33.3195

The max of abs(numeric_grad_phi - analytic_grad_phi) is

ans =

   1.0e-06 *

    0.0451    0.0383    0.0334    0.0550    0.0628    0.0483    0.1244    0.0872    0.2718    0.0356    0.0320    0.0866


ans =

    'Setting the dihedral force constants and Sinstance to random values'


dihedral_ks =

    0.1781    0.2117    0.3631   -0.0828   -0.1668   -0.1919   -0.2796   -0.0473


Sinstance =

    -1


stepsize =

   1.0000e-04

The norm of (numeric_forces - analytic_forces) is

ans =

   1.5233e-06

For comparison, the norm(numeric_forces) is

ans =

   38.2072

For comparison, the norm(analytic_forces) is

ans =

   38.2072

The max of abs(numeric_forces - analytic_forces) is

ans =

   1.0e-06 *

    0.0439    0.1808    0.0544    0.1406    0.5437    0.2351    0.1782    0.9574    0.7211    0.0475    0.2985    0.2149

>> 
