# Supplementary material for: Dihedral–torsion model potentials that include angle-damping factors
Source: RSC Adv. 2025 Mar 7;15(10):7257–306. doi: 10.1039/d4ra08960j (PMC11886958; doi:10.1039/d4ra08960j)
Supplement: RA-015-D4RA08960J-s001 [file RA-015-D4RA08960J-s001.zip › test_derivatives_and_forces/test_CADT_forces/run3.txt]

ans =

    'loading the test geometries'

generating a random rotation matrix

rand_skew =

         0   -0.1465    0.0196
    0.1465         0   -0.3522
   -0.0196    0.3522         0


rot_matrix =

    0.9892   -0.1395    0.0446
    0.1464    0.9281   -0.3423
    0.0064    0.3451    0.9385

The determinant of the rotation matrix is

ans =

     1

Check whether R*transpose(R) = I

ans =

   5.5538e-18


num_training_geoms =

   132

testing the grad_phi formulas
numeric derivatives computed using central finite difference approximation

stepsize =

   1.0000e-04

The norm of (numeric_grad_phi - analytic_grad_phi) is

ans =

   5.4630e-07

For comparison, the norm(numeric_grad_phi) is

ans =

   33.8727

For comparison, the norm(analytic_grad_phi) is

ans =

   33.8727

The max of abs(numeric_grad_phi - analytic_grad_phi) is

ans =

   1.0e-06 *

    0.0812    0.1164    0.0499    0.0906    0.2475    0.0604    0.1060    0.0600    0.5022    0.0560    0.0247    0.0718


ans =

    'Setting the dihedral force constants and Sinstance to random values'


dihedral_ks =

    0.4661    0.2541    0.2848    0.0886   -0.2900   -0.4233   -0.2186   -0.1373


Sinstance =

    -1


stepsize =

   1.0000e-04

The norm of (numeric_forces - analytic_forces) is

ans =

   3.3412e-06

For comparison, the norm(numeric_forces) is

ans =

   49.5464

For comparison, the norm(analytic_forces) is

ans =

   49.5464

The max of abs(numeric_forces - analytic_forces) is

ans =

   1.0e-05 *

    0.0139    0.1141    0.0083    0.0792    0.2680    0.0696    0.0167    0.0446    0.0712    0.0030    0.0157    0.0229

>> 
