# Supplementary material for: Dihedral–torsion model potentials that include angle-damping factors
Source: RSC Adv. 2025 Mar 7;15(10):7257–306. doi: 10.1039/d4ra08960j (PMC11886958; doi:10.1039/d4ra08960j)
Supplement: RA-015-D4RA08960J-s001 [file RA-015-D4RA08960J-s001.zip › test_derivatives_and_forces/test_CADT_forces/run4.txt]

ans =

    'loading the test geometries'

generating a random rotation matrix

rand_skew =

         0   -0.1194    0.0391
    0.1194         0    0.0738
   -0.0391   -0.0738         0


rot_matrix =

    0.9921   -0.1204    0.0346
    0.1175    0.9902    0.0758
   -0.0434   -0.0712    0.9965

The determinant of the rotation matrix is

ans =

     1

Check whether R*transpose(R) = I

ans =

   1.2010e-16


num_training_geoms =

   132

testing the grad_phi formulas
numeric derivatives computed using central finite difference approximation

stepsize =

   1.0000e-04

The norm of (numeric_grad_phi - analytic_grad_phi) is

ans =

   3.9393e-07

For comparison, the norm(numeric_grad_phi) is

ans =

   33.4026

For comparison, the norm(analytic_grad_phi) is

ans =

   33.4026

The max of abs(numeric_grad_phi - analytic_grad_phi) is

ans =

   1.0e-06 *

    0.0897    0.0692    0.1882    0.0744    0.2145    0.1191    0.0865    0.0584    0.1741    0.0956    0.0219    0.1183


ans =

    'Setting the dihedral force constants and Sinstance to random values'


dihedral_ks =

    0.1081    0.4692   -0.3617    0.3751   -0.2865   -0.2816    0.0175    0.4270


Sinstance =

    -1


stepsize =

   1.0000e-04

The norm of (numeric_forces - analytic_forces) is

ans =

   3.6669e-06

For comparison, the norm(numeric_forces) is

ans =

   53.3330

For comparison, the norm(analytic_forces) is

ans =

   53.3330

The max of abs(numeric_forces - analytic_forces) is

ans =

   1.0e-05 *

    0.0162    0.0745    0.0190    0.0203    0.2291    0.0580    0.0213    0.0818    0.0706    0.0209    0.0245    0.0296

>> 
