# Supplementary material for: Dihedral–torsion model potentials that include angle-damping factors
Source: RSC Adv. 2025 Mar 7;15(10):7257–306. doi: 10.1039/d4ra08960j (PMC11886958; doi:10.1039/d4ra08960j)
Supplement: RA-015-D4RA08960J-s001 [file RA-015-D4RA08960J-s001.zip › test_derivatives_and_forces/test_CADT_forces/run5.txt]

ans =

    'loading the test geometries'

generating a random rotation matrix

rand_skew =

         0   -0.2853   -0.0022
    0.2853         0   -0.1737
    0.0022    0.1737         0


rot_matrix =

    0.9597   -0.2802    0.0224
    0.2799    0.9447   -0.1708
    0.0267    0.1702    0.9851

The determinant of the rotation matrix is

ans =

    1.0000

Check whether R*transpose(R) = I

ans =

   1.7287e-16


num_training_geoms =

   132

testing the grad_phi formulas
numeric derivatives computed using central finite difference approximation

stepsize =

   1.0000e-04

The norm of (numeric_grad_phi - analytic_grad_phi) is

ans =

   2.5295e-07

For comparison, the norm(numeric_grad_phi) is

ans =

   32.7795

For comparison, the norm(analytic_grad_phi) is

ans =

   32.7795

The max of abs(numeric_grad_phi - analytic_grad_phi) is

ans =

   1.0e-06 *

    0.0732    0.0332    0.0886    0.0738    0.0916    0.0605    0.0789    0.0490    0.1166    0.0536    0.0341    0.0672


ans =

    'Setting the dihedral force constants and Sinstance to random values'


dihedral_ks =

    0.4189    0.1593   -0.0524   -0.3003   -0.2040    0.3842   -0.0740   -0.2216


Sinstance =

     0


stepsize =

   1.0000e-04

The norm of (numeric_forces - analytic_forces) is

ans =

   1.7265e-06

For comparison, the norm(numeric_forces) is

ans =

   24.7857

For comparison, the norm(analytic_forces) is

ans =

   24.7857

The max of abs(numeric_forces - analytic_forces) is

ans =

   1.0e-05 *

    0.0138    0.0334    0.0166    0.0065    0.0905    0.0136    0.0230    0.0156    0.1047    0.0089    0.0067    0.0356

>> 
